# Supplementary material for: Clearing the Noise: Seasonal Dynamics of Endophytic Bacteria in Fagus sylvatica Leaves Revealed by Application of PNA Clamps
Source: Physiol Plant. 2026 Apr 26;178:e70897. doi: 10.1111/ppl.70897 (PMC13110927; doi:10.1111/ppl.70897)
Supplement: Supplementary file 3 — Table S1: Mock community taxonomic classification. [file PPL-178-e70897-s003.xlsx]

## Sheet: Table S1
Table S1: Mock community taxonomic classification
OTU	Sample	Abundance	method	Kingdom	Phylum	Class	Order	Family	Genus
eca56e2de025f6f29b01d5f94f95ec22	MPNA16S	58.14	PNA	d__Bacteria	Proteobacteria	Gammaproteobacteria	Pseudomonadales	Pseudomonadaceae	Pseudomonas
eca56e2de025f6f29b01d5f94f95ec22	M16S	57.05	noPNA	d__Bacteria	Proteobacteria	Gammaproteobacteria	Pseudomonadales	Pseudomonadaceae	Pseudomonas
647a7ae1e0452ed31349fbcb8ca944bf	M16S	8.56	noPNA	d__Bacteria	Proteobacteria	Gammaproteobacteria	Xanthomonadales	Xanthomonadaceae	Xanthomonas
647a7ae1e0452ed31349fbcb8ca944bf	MPNA16S	8.39	PNA	d__Bacteria	Proteobacteria	Gammaproteobacteria	Xanthomonadales	Xanthomonadaceae	Xanthomonas
5518e7d4c63af03b3018b0f55008f40d	M16S	33.95	noPNA	d__Bacteria	Proteobacteria	Gammaproteobacteria	Enterobacterales	Erwiniaceae	Erwinia
5518e7d4c63af03b3018b0f55008f40d	MPNA16S	33.12	PNA	d__Bacteria	Proteobacteria	Gammaproteobacteria	Enterobacterales	Erwiniaceae	Erwinia
17b321d34808da855275af16392cc8b0	MPNA16S	0.35	PNA	d__Bacteria	Proteobacteria	Gammaproteobacteria	Enterobacterales	Yersiniaceae	Serratia
17b321d34808da855275af16392cc8b0	M16S	0.44	noPNA	d__Bacteria	Proteobacteria	Gammaproteobacteria	Enterobacterales	Yersiniaceae	Serratia
