# Supplementary material for: Clearing the Noise: Seasonal Dynamics of Endophytic Bacteria in Fagus sylvatica Leaves Revealed by Application of PNA Clamps
Source: Physiol Plant. 2026 Apr 26;178:e70897. doi: 10.1111/ppl.70897 (PMC13110927; doi:10.1111/ppl.70897)
Supplement: Supplementary file 4 — Table S2: Total number of reads and ASVs count for sample. [file PPL-178-e70897-s004.xlsx]

## Sheet: TableS1
Table S2: Total number of reads and ASVs count for sample
Sample-id	Input reads	Filtered reads	Denoised reads	Merged reads	Non-chimeric reads	Total ASV	Bacterial ASVs at phylum level
OR1a	57987	42474	42405	40089	39861	14	6
OR1a_PNA	99967	52171	52072	51314	49784	159	139
OR1b	64248	46334	46227	43787	43258	14	5
OR1b_PNA	92924	46040	45869	44974	44235	154	131
OR2a	60186	56304	56207	56151	56151	27	23
OR2a_PNA	120474	83486	83018	82209	81667	236	218
OR2b	61791	35808	35662	35631	35631	23	16
OR2b_PNA	76920	32601	32471	31991	31958	108	98
OR3a	96794	89328	89130	88982	88819	43	39
OR3a_PNA	106799	83616	82245	79209	71311	241	237
OR3b	66880	39354	37975	37871	37504	38	29
OR3b_PNA	141538	96256	95016	92161	83285	294	287
