# Supplementary material for: Clearing the Noise: Seasonal Dynamics of Endophytic Bacteria in Fagus sylvatica Leaves Revealed by Application of PNA Clamps
Source: Physiol Plant. 2026 Apr 26;178:e70897. doi: 10.1111/ppl.70897 (PMC13110927; doi:10.1111/ppl.70897)
Supplement: Supplementary file 5 — Table S3: Features table with taxonomic classification. [file PPL-178-e70897-s007.xlsx]

## Sheet: Table S2
Table S3: Features table with taxonomic classification
OTU	OR1a	OR1a_PNA	OR1b	OR1b_PNA	OR2a	OR2a_PNA	OR2b	OR2b_PNA	OR3a	OR3a_PNA	OR3b	OR3b_PNA	Kingdom	Phylum	Class	Order	Family	Genus	Species
672581c7171896c0bae662bd2a6a451a	33270	0	35924	0	52334	0	31685	0	81751	0	29878	0	d__Bacteria	Cyanobacteria	Cyanobacteriia	Chloroplast	Chloroplast	Chloroplast	NA
1c6d7709a51bbe95269109eaeec14501	4559	0	4462	0	0	0	0	0	0	0	0	0	d__Bacteria	Cyanobacteria	Cyanobacteriia	Chloroplast	Chloroplast	Chloroplast	NA
0b8a65c58983879302e311a12bcd7db3	1643	491	1964	475	2893	375	2323	264	4674	0	2660	0	d__Bacteria	Proteobacteria	Alphaproteobacteria	Rickettsiales	Mitochondria	Mitochondria	NA
f396eac0b0a9ecd481a3c39c0ef09757	185	7447	186	7858	0	0	0	0	0	0	0	0	d__Bacteria	Proteobacteria	Alphaproteobacteria	Rickettsiales	Mitochondria	Mitochondria	NA
7f9a7b6a168986516c86fe31a43f5dde	79	0	113	0	0	0	0	0	0	0	0	0	d__Bacteria	Cyanobacteria	Cyanobacteriia	Chloroplast	Chloroplast	Chloroplast	NA
1f6e8b247a1deb0b4919487ea704e8fe	51	0	52	0	0	0	0	0	0	0	0	0	d__Bacteria	Cyanobacteria	Cyanobacteriia	Chloroplast	Chloroplast	Chloroplast	NA
06d3bcbd5a5df7a6a34268bd46c519cf	20	3842	22	3833	13	1398	0	563	0	0	0	0	d__Bacteria	Bacteroidota	Bacteroidia	Flavobacteriales	Blattabacteriaceae	Candidatus_Uzinura	Flavobacteriales_endosymbiont
7c56e84093de7748edfaeaf8249c7fb5	18	2360	16	2004	0	0	0	0	0	36	0	44	d__Bacteria	Proteobacteria	Gammaproteobacteria	Enterobacterales	Erwiniaceae	NA	NA
4a56bf0aacbb02158b3ad6bca715cb7c	8	0	0	0	0	0	0	0	0	0	0	0	d__Bacteria	Cyanobacteria	Cyanobacteriia	Chloroplast	Chloroplast	Chloroplast	NA
2a968d60e9a0535341bb8b2e3d2851c9	7	2288	0	1349	0	21	24	143	0	217	13	447	d__Bacteria	Proteobacteria	Gammaproteobacteria	Pseudomonadales	Pseudomonadaceae	Pseudomonas	NA
69919376181529a60394338f92c8f080	7	349	0	0	0	0	0	0	0	0	0	0	d__Bacteria	Proteobacteria	Gammaproteobacteria	Enterobacterales	Morganellaceae	Arsenophonus	NA
2dd90d2b08a6fddb9cdafddddad80830	7	0	6	0	16	0	14	0	28	0	16	0	d__Bacteria	Cyanobacteria	Cyanobacteriia	Chloroplast	Chloroplast	Chloroplast	NA
c7d7c7425c518c4cc813febef7d897e7	4	0	0	0	0	0	0	0	0	0	0	0	d__Bacteria	Firmicutes	Clostridia	Oscillospirales	Ruminococcaceae	uncultured	uncultured_bacterium
738258e8be7182017574f1107bd02cdd	3	0	0	0	0	0	0	0	0	0	0	0	d__Bacteria	Bacteroidota	Bacteroidia	Flavobacteriales	Blattabacteriaceae	Candidatus_Uzinura	Flavobacteriales_endosymbiont
f2c698df695cee9fcd184efa38c4706e	0	0	0	0	531	32933	340	15460	880	31335	604	27308	d__Bacteria	Proteobacteria	Gammaproteobacteria	Burkholderiales	Rhodocyclaceae	Dechloromonas	NA
f005aa52966da77660a9706138000f1f	0	0	0	0	114	4601	122	2803	166	2074	118	2731	d__Bacteria	Proteobacteria	Alphaproteobacteria	Sphingomonadales	Sphingomonadaceae	Sphingobium	NA
32e63019cf330f0fff286acb8c289b0f	0	0	0	0	55	4681	53	1913	116	1378	91	2081	d__Bacteria	Proteobacteria	Alphaproteobacteria	Sphingomonadales	Sphingomonadaceae	Sphingobium	Sphingomonas_sp.
ee66bbb084ffaf47c327e8ec1087dd84	0	19	0	0	20	2311	16	819	109	2903	96	3436	d__Bacteria	Actinobacteriota	Actinobacteria	Kineosporiales	Kineosporiaceae	Kineococcus	NA
1612e5b30108cf768a7bcab1fd3015a6	0	4622	0	4847	40	0	0	0	0	0	0	0	d__Bacteria	Proteobacteria	Alphaproteobacteria	Rickettsiales	Mitochondria	Mitochondria	NA
8195db1efa365d47b28c10576b2aaccb	0	0	0	421	0	645	0	201	122	3246	91	4530	d__Bacteria	Proteobacteria	Alphaproteobacteria	Sphingomonadales	Sphingomonadaceae	Sphingomonas	NA
06e7ef8ef5a4b2714cb75e2384efcd42	0	0	0	0	0	2989	0	540	0	1495	0	2118	d__Bacteria	Proteobacteria	Alphaproteobacteria	Rickettsiales	Mitochondria	Mitochondria	NA
8a330e22c47693af7411b2b6cda0235d	0	0	0	0	7	764	0	196	86	2545	48	3345	d__Bacteria	Proteobacteria	Alphaproteobacteria	Rhizobiales	Beijerinckiaceae	Methylobacterium-Methylorubrum	uncultured_bacterium
b3c4c47d0838a858ee9e7afcc8b60301	0	0	0	0	0	1264	0	548	56	1672	0	2447	d__Bacteria	Actinobacteriota	Actinobacteria	Kineosporiales	Kineosporiaceae	Kineococcus	NA
3c3e99ae6647be728f5bfa29362b7c7f	0	0	0	0	0	80	0	189	87	2234	39	2413	d__Bacteria	Actinobacteriota	Actinobacteria	Frankiales	Geodermatophilaceae	Klenkia	NA
dcd3bdb1c9c9ddb1a08532afd861aa41	0	1046	0	1031	0	90	0	0	36	1058	45	1700	d__Bacteria	Proteobacteria	Gammaproteobacteria	Pseudomonadales	Pseudomonadaceae	Pseudomonas	NA
91d4582498a5147fb10c2f320a6f9070	0	0	0	0	17	1585	18	786	44	1139	39	1317	d__Bacteria	Proteobacteria	Alphaproteobacteria	Rhodobacterales	Rhodobacteraceae	Rhodobacter	uncultured_bacterium
5957cff70a44ce138189e20c7e4b61a5	0	0	0	0	0	53	0	0	76	2021	24	1890	d__Bacteria	Proteobacteria	Alphaproteobacteria	Sphingomonadales	Sphingomonadaceae	Sphingomonas	NA
d4897a9745747cdee8ea28da11a777f7	0	0	0	0	0	794	0	0	100	999	61	1855	d__Bacteria	Proteobacteria	Alphaproteobacteria	Rhizobiales	Rhizobiaceae	Aureimonas	NA
7f010bad005883f36d2fa228580df74a	0	1112	0	1146	0	742	0	163	0	20	0	52	d__Bacteria	Cyanobacteria	Cyanobacteriia	Chloroplast	Chloroplast	Chloroplast	NA
9e3953a8028c2a046d63892efaf2af10	0	1080	6	1335	0	231	0	74	0	0	0	0	d__Bacteria	Bacteroidota	Bacteroidia	Flavobacteriales	Blattabacteriaceae	Candidatus_Uzinura	Flavobacteriales_endosymbiont
0ceb04bd57403495a34574729b5dc1b1	0	176	0	114	26	1240	0	478	13	210	0	317	d__Bacteria	Proteobacteria	Gammaproteobacteria	Pseudomonadales	Pseudomonadaceae	Pseudomonas	NA
7cf33645a808fbb08f6493f0e5bb4b89	0	0	0	0	0	607	28	291	29	661	0	942	d__Bacteria	Actinobacteriota	Actinobacteria	Kineosporiales	Kineosporiaceae	Kineococcus	NA
91b43d25a8584ce0efbe49bebb91c7c3	0	0	0	0	0	0	0	0	0	0	2308	0	d__Bacteria	Cyanobacteria	Cyanobacteriia	Chloroplast	Chloroplast	Chloroplast	NA
386d815ae292a807cf7bbb351c00d952	0	182	0	1966	0	0	0	0	0	0	0	0	d__Bacteria	Proteobacteria	Alphaproteobacteria	Rickettsiales	Mitochondria	Mitochondria	NA
09f20e86066764209da0da1e5861977a	0	75	0	0	0	0	0	24	26	769	19	1223	d__Bacteria	Proteobacteria	Alphaproteobacteria	Rhizobiales	Rhizobiaceae	Allorhizobium-Neorhizobium-Pararhizobium-Rhizobium	NA
cebc9374e0cb632290fdef18c1181ea8	0	201	0	857	0	400	8	0	0	149	0	292	d__Bacteria	Proteobacteria	Gammaproteobacteria	Pseudomonadales	Pseudomonadaceae	Pseudomonas	Pseudomonas_viridiflava
864d0fc07d7adc74b797b1e448851278	0	0	0	95	0	283	0	0	84	511	0	880	d__Bacteria	Proteobacteria	Gammaproteobacteria	Burkholderiales	Oxalobacteraceae	Massilia	uncultured_bacterium
2b460166b45eaccc1f18ea0ffd0833c0	0	0	0	24	0	0	0	0	25	822	24	748	d__Bacteria	Proteobacteria	Alphaproteobacteria	Sphingomonadales	Sphingomonadaceae	Sphingomonas	Sphingomonas_sp.
9fe5aa19042ce938e738f14766f19739	0	0	0	0	0	40	0	66	25	497	16	971	d__Bacteria	Actinobacteriota	Actinobacteria	Micrococcales	Microbacteriaceae	Leifsonia	NA
01037e6e5815d2d46bb9477795869e2d	0	1516	0	0	0	0	0	0	0	0	0	0	d__Bacteria	Proteobacteria	Alphaproteobacteria	Rickettsiales	Mitochondria	Mitochondria	NA
b7f664a8f795e76359b77a0073f98f0b	0	610	0	216	0	442	0	0	0	91	0	103	d__Bacteria	Cyanobacteria	Cyanobacteriia	Chloroplast	Chloroplast	Chloroplast	NA
310f5d4b324ae60cfee85427995e28b8	0	0	0	0	9	957	16	446	0	0	0	0	d__Bacteria	Proteobacteria	Gammaproteobacteria	Oceanospirillales	Halomonadaceae	Candidatus_Portiera	Candidatus_Portiera
834cd8ae1e4c936ddde27f66fa316878	0	0	0	0	0	127	0	245	0	433	50	564	d__Bacteria	Proteobacteria	Gammaproteobacteria	Burkholderiales	Oxalobacteraceae	Massilia	uncultured_bacterium
5875cd96b5f00a891684bb01a11c5ec2	0	0	0	0	0	0	591	0	0	0	705	0	d__Bacteria	Cyanobacteria	Cyanobacteriia	Chloroplast	Chloroplast	Chloroplast	NA
31590e3392febe2a4db630c4caf09823	0	344	0	763	0	67	0	111	0	0	0	0	d__Bacteria	Cyanobacteria	Cyanobacteriia	Chloroplast	Chloroplast	Chloroplast	NA
2ad89423e845fe5a93cdda93df9006cb	0	628	0	299	0	240	0	80	0	0	0	25	d__Bacteria	Cyanobacteria	Cyanobacteriia	Chloroplast	Chloroplast	Chloroplast	NA
c9d6901564c5920cd660ffb78a8803db	0	0	0	0	0	0	0	0	0	483	24	752	d__Bacteria	Proteobacteria	Alphaproteobacteria	Sphingomonadales	Sphingomonadaceae	Sphingomonas	uncultured_bacterium
1e6daab5ad95ecc334b2b4f6acd66342	0	0	0	0	0	288	0	0	20	361	0	480	d__Bacteria	Proteobacteria	Alphaproteobacteria	Sphingomonadales	Sphingomonadaceae	Sphingomonas	NA
1979553f57b66b9554a77d6e4758de1b	0	0	0	0	0	165	0	73	11	326	13	532	d__Bacteria	Actinobacteriota	Actinobacteria	Kineosporiales	Kineosporiaceae	NA	NA
d518afa6008534c3a85b103789731e04	0	0	0	0	0	74	0	0	57	427	0	558	d__Bacteria	Proteobacteria	Gammaproteobacteria	Burkholderiales	Oxalobacteraceae	Massilia	Massilia_sp.
21cacf16838830a8d1cda6b52123023f	0	0	0	0	6	624	0	75	0	138	0	240	d__Bacteria	Proteobacteria	Alphaproteobacteria	Rhizobiales	Xanthobacteraceae	Bradyrhizobium	Bradyrhizobium_sp.
4b292411761d2bfed3d305a4825683b5	0	151	0	132	5	743	0	37	0	0	0	0	d__Bacteria	Firmicutes	Bacilli	Lactobacillales	Streptococcaceae	Streptococcus	NA
b3c54a97f53e9f479ce3e88abf923b11	0	499	0	536	0	0	0	0	0	0	0	0	d__Bacteria	Proteobacteria	Gammaproteobacteria	Enterobacterales	Morganellaceae	Arsenophonus	NA
2e58343461110152197a2fbd25fe4359	0	26	0	0	5	322	0	233	0	194	0	222	d__Bacteria	Actinobacteriota	Actinobacteria	Kineosporiales	Kineosporiaceae	Kineococcus	NA
fa2982429b5a3b85d5f34d11533489a3	0	341	0	326	0	247	0	0	0	0	0	36	d__Bacteria	Cyanobacteria	Cyanobacteriia	Chloroplast	Chloroplast	Chloroplast	NA
3b1dcd304afc25bfd04fbe67db89bbee	0	0	0	575	0	341	0	0	0	0	0	0	d__Bacteria	Proteobacteria	Gammaproteobacteria	Enterobacterales	Enterobacteriaceae	Klebsiella	NA
cbfdfff843eba31393be5821fd523e1e	0	392	0	213	0	113	0	166	0	0	0	0	d__Bacteria	Cyanobacteria	Cyanobacteriia	Chloroplast	Chloroplast	Chloroplast	NA
7b7aa430d85ea70b3bd5dbe8d7cebb20	0	0	0	250	0	0	0	0	0	266	0	339	d__Bacteria	Actinobacteriota	Actinobacteria	Micrococcales	Microbacteriaceae	Curtobacterium	NA
fe6f5d3a71e50a2ae0a96f2c7a2bb702	0	691	0	161	0	0	0	0	0	0	0	0	d__Bacteria	Proteobacteria	Gammaproteobacteria	Enterobacterales	Yersiniaceae	Serratia	NA
bad69068b0399bb13f6199b91df0f966	0	0	0	0	0	0	0	0	15	440	0	395	d__Bacteria	Proteobacteria	Alphaproteobacteria	Sphingomonadales	Sphingomonadaceae	Sphingomonas	NA
8521b43a08cca0c2c10e172b88b80ebc	0	342	0	226	0	225	0	27	0	0	0	0	d__Bacteria	Firmicutes	Bacilli	Staphylococcales	Staphylococcaceae	Staphylococcus	Staphylococcus_epidermidis
7669afba6a92573f5998156f1858104a	0	110	25	315	0	252	0	0	0	101	0	0	d__Bacteria	Proteobacteria	Gammaproteobacteria	Pseudomonadales	Moraxellaceae	Acinetobacter	NA
d0f64884e23a84c2215521327d11f7d4	0	192	0	0	0	43	0	0	26	278	0	210	d__Bacteria	Proteobacteria	Gammaproteobacteria	Burkholderiales	Comamonadaceae	NA	NA
2c4fe1517b4a52893485a25f9ea5dd11	0	0	0	0	0	177	0	0	0	242	0	316	d__Bacteria	Proteobacteria	Gammaproteobacteria	Burkholderiales	Oxalobacteraceae	Massilia	uncultured_bacterium
354b030b783a6b589a53e3d5c59fffe6	0	680	0	0	0	0	0	0	0	46	0	0	d__Bacteria	Proteobacteria	Gammaproteobacteria	Pseudomonadales	Pseudomonadaceae	Pseudomonas	NA
1d93aa6d4dadb35b400080eecf3bd4cf	0	705	0	0	0	0	0	0	0	0	0	0	d__Bacteria	Proteobacteria	Alphaproteobacteria	Rhodospirillales	uncultured	uncultured	uncultured_bacterium
bcfaaa9d07cf65aee195878e4b6ffd63	0	0	0	0	0	0	0	0	0	0	0	696	d__Bacteria	Proteobacteria	Gammaproteobacteria	Burkholderiales	Rhodocyclaceae	Dechloromonas	NA
9b625ea3ca6a6211336b6ab89f9c655a	0	0	0	31	0	0	0	0	0	313	0	345	d__Bacteria	Proteobacteria	Gammaproteobacteria	Burkholderiales	Oxalobacteraceae	Massilia	uncultured_bacterium
841bf5168bcab819644f6ed5a933b5b4	0	215	0	116	0	0	0	0	0	148	0	207	d__Bacteria	Proteobacteria	Gammaproteobacteria	Pseudomonadales	Moraxellaceae	Enhydrobacter	NA
c83268605787c49dead362ad22baf6a9	0	106	0	298	0	209	0	73	0	0	0	0	d__Bacteria	Cyanobacteria	Cyanobacteriia	Chloroplast	Chloroplast	Chloroplast	NA
479c41d3d6e65f944bc0598373e7b38a	0	0	0	0	0	0	0	0	0	0	0	672	d__Bacteria	Proteobacteria	Gammaproteobacteria	Burkholderiales	Rhodocyclaceae	Dechloromonas	NA
7061caa054c36ceb89f2e2932fa9171f	0	668	0	0	0	0	0	0	0	0	0	0	d__Bacteria	Proteobacteria	Gammaproteobacteria	Pseudomonadales	Pseudomonadaceae	Pseudomonas	Pseudomonas_syringae
aa218086d58055d055eff79ea19e03ca	0	0	0	0	0	660	0	0	0	8	0	0	d__Bacteria	Firmicutes	Bacilli	Lactobacillales	Leuconostocaceae	Weissella	NA
7fa0bbf770b99e2048555fa10f78a226	0	0	0	0	0	16	0	35	16	229	0	372	d__Bacteria	Actinobacteriota	Actinobacteria	Kineosporiales	Kineosporiaceae	NA	NA
5481bcacde8600b67eab803293aa2484	0	0	0	0	0	0	0	0	0	0	0	651	d__Bacteria	Proteobacteria	Gammaproteobacteria	Burkholderiales	Rhodocyclaceae	Dechloromonas	NA
be0435cb11785f9de6b24fc2a2f89686	0	0	0	0	0	55	0	87	16	162	0	319	d__Bacteria	Proteobacteria	Alphaproteobacteria	Sphingomonadales	Sphingomonadaceae	Sphingomonas	NA
683db439e8b82667795ea4697c0f94ca	0	223	0	78	0	207	0	111	0	0	0	0	d__Bacteria	Cyanobacteria	Cyanobacteriia	Chloroplast	Chloroplast	Chloroplast	NA
d2d8227dc0d3ecd844eac93dd58bb714	0	0	0	277	0	342	0	0	0	0	0	0	d__Bacteria	Proteobacteria	Gammaproteobacteria	Enterobacterales	Enterobacteriaceae	Klebsiella	NA
5885d6c76e08e29c5ae9cac0eea3a441	0	0	0	0	0	0	0	0	0	274	0	340	d__Bacteria	Proteobacteria	Alphaproteobacteria	Rhizobiales	Beijerinckiaceae	Methylobacterium-Methylorubrum	NA
2a8b9cf72455156343fe0bca6ef75b3e	0	297	0	316	0	0	0	0	0	0	0	0	d__Bacteria	Bacteroidota	Bacteroidia	Flavobacteriales	Blattabacteriaceae	Candidatus_Uzinura	Flavobacteriales_endosymbiont
95cc0a534a90ffa56a3c9e64e6585bfb	0	0	0	0	0	45	0	175	0	183	0	210	d__Bacteria	Proteobacteria	Gammaproteobacteria	Burkholderiales	Oxalobacteraceae	Massilia	uncultured_bacterium
c99f68aa2079f835767bf97dd6063fbd	0	0	0	32	0	324	0	21	7	123	5	94	d__Bacteria	Proteobacteria	Gammaproteobacteria	Pseudomonadales	Moraxellaceae	Acinetobacter	NA
8d819cf19576c5a0a74e3c1da73ff48e	0	0	0	328	0	253	0	0	0	0	0	0	d__Bacteria	Proteobacteria	Gammaproteobacteria	Enterobacterales	Erwiniaceae	Erwinia	Erwinia_amylovora
e30a622428d2ac6129deb8f4aef38578	0	572	0	0	0	0	0	0	0	0	0	0	d__Bacteria	Actinobacteriota	Actinobacteria	Actinomycetales	Actinomycetaceae	Actinomyces	uncultured_bacterium
71cd1abaa4eb35dc3c1dcb17ed2888c0	0	0	0	0	0	0	0	0	6	266	0	299	d__Bacteria	Proteobacteria	Gammaproteobacteria	Pseudomonadales	Pseudomonadaceae	Pseudomonas	NA
06f81e6fa5fd80484097f23426710e12	0	0	0	0	0	0	0	0	0	0	0	566	d__Bacteria	Proteobacteria	Gammaproteobacteria	Burkholderiales	Rhodocyclaceae	Dechloromonas	NA
a9c3ce370fedb3f75da8d9c2a956cb6d	0	0	0	0	0	341	0	170	0	43	0	0	d__Bacteria	Proteobacteria	Gammaproteobacteria	Pseudomonadales	Moraxellaceae	Acinetobacter	Acinetobacter_schindleri
1dcacab941379e487d676ec516081e98	0	548	0	0	0	0	0	0	0	0	0	0	d__Bacteria	Firmicutes	Clostridia	Oscillospirales	[Eubacterium]_coprostanoligenes_group	[Eubacterium]_coprostanoligenes_group	uncultured_bacterium
ba8bcff6c8cada595cd7dcb56002a6d9	0	153	0	40	0	163	0	0	0	83	0	94	Unassigned	NA	NA	NA	NA	NA	NA
e64f7d61af3051b1a8f2715f2c4e4863	0	0	0	0	0	0	0	0	15	150	0	368	d__Bacteria	Proteobacteria	Gammaproteobacteria	Enterobacterales	Morganellaceae	NA	NA
e97860ed5deffe4d79eb8a3ae4978218	0	170	0	282	0	0	0	80	0	0	0	0	d__Bacteria	Cyanobacteria	Cyanobacteriia	Chloroplast	Chloroplast	Chloroplast	NA
f38083b763112bb97e1b0b3374753236	0	0	0	0	0	0	0	0	0	0	0	524	d__Bacteria	Proteobacteria	Gammaproteobacteria	Burkholderiales	Rhodocyclaceae	Dechloromonas	NA
f78087badea3014e22a5bbcc020c91bb	0	510	0	0	0	0	0	0	0	0	0	0	d__Bacteria	Patescibacteria	Microgenomatia	Candidatus_Pacebacteria	Candidatus_Pacebacteria	Candidatus_Pacebacteria	uncultured_bacterium
acea930a4f690f9db3e964588e993ac4	0	501	0	0	0	0	0	0	0	0	0	0	d__Bacteria	Firmicutes	Clostridia	Oscillospirales	Oscillospiraceae	NK4A214_group	uncultured_bacterium
38ec94403681fc1beb62e757ef7c7044	0	0	0	0	0	78	0	33	0	171	0	215	d__Bacteria	Proteobacteria	Alphaproteobacteria	Sphingomonadales	Sphingomonadaceae	Sphingomonas	NA
41bce692a87f768b43f34a8f358a5807	0	177	0	207	0	107	0	0	0	0	0	0	d__Bacteria	Actinobacteriota	Actinobacteria	Corynebacteriales	Corynebacteriaceae	Lawsonella	uncultured_bacterium
bb70f40a14b7d530e4ee3cd92b0df7fb	0	0	0	0	0	0	0	0	0	235	0	247	d__Bacteria	Proteobacteria	Gammaproteobacteria	Burkholderiales	Oxalobacteraceae	Massilia	Massilia_sp.
a4a2116a8a9f5b1c5ccd8d42c484894b	0	478	0	0	0	0	0	0	0	0	0	0	d__Bacteria	Bacteroidota	Bacteroidia	Flavobacteriales	Blattabacteriaceae	Candidatus_Uzinura	Flavobacteriales_endosymbiont
a91d7d4bfbc3c4b48a0d3fa9fd128e37	0	0	478	0	0	0	0	0	0	0	0	0	d__Bacteria	Cyanobacteria	Cyanobacteriia	Chloroplast	Chloroplast	Chloroplast	NA
882ff79d44fbb854c09e9a2ae960c949	0	269	0	0	0	116	0	0	0	85	0	0	d__Bacteria	Proteobacteria	Alphaproteobacteria	Rickettsiales	Mitochondria	Mitochondria	NA
d3c7a442b6d30be3a7b58cdb67ca6952	0	0	0	144	0	139	0	0	0	0	0	153	d__Bacteria	Proteobacteria	Alphaproteobacteria	Rickettsiales	Mitochondria	Mitochondria	NA
49f61b975f8af1008f0439bcee5360e7	0	432	0	0	0	0	0	0	0	0	0	0	d__Bacteria	Bacteroidota	Bacteroidia	Bacteroidales	Prevotellaceae	Prevotella	NA
44c52ed14f08e556a954b6bc3ffeb52a	0	272	0	158	0	0	0	0	0	0	0	0	d__Bacteria	Proteobacteria	Alphaproteobacteria	Rhodobacterales	Rhodobacteraceae	Paracoccus	NA
b30fd739e90068579d5df368aded4987	0	0	0	0	0	401	7	0	0	0	0	21	d__Bacteria	Bacteroidota	Bacteroidia	Cytophagales	Hymenobacteraceae	Hymenobacter	uncultured_bacterium
09dc7df310ba4b3c6e42e067d3c714e8	0	240	0	179	0	0	0	0	0	0	0	0	d__Bacteria	Firmicutes	Bacilli	Staphylococcales	Staphylococcaceae	Staphylococcus	NA
7a8f1ea7d299a2065e1803a9a2cff1a9	0	257	0	0	0	43	0	44	0	63	0	0	d__Bacteria	Proteobacteria	Gammaproteobacteria	Burkholderiales	Oxalobacteraceae	Massilia	uncultured_bacterium
c64c0ab21b5922b10f64f325e41bac2b	0	0	0	385	0	0	0	0	0	0	0	0	d__Bacteria	Firmicutes	Bacilli	RF39	RF39	RF39	NA
0930534cb53a4e2449ca3a3ae34c8f2b	0	0	0	0	0	74	0	259	0	50	0	0	d__Bacteria	Bacteroidota	Bacteroidia	Chitinophagales	Chitinophagaceae	NA	NA
0aa17ba67025b48898a27817dd00e02d	0	0	0	0	0	0	0	0	0	176	0	204	d__Bacteria	Proteobacteria	Gammaproteobacteria	Burkholderiales	Oxalobacteraceae	Massilia	uncultured_bacterium
4dd81cba85a2b2ea524981ad5c41742f	0	375	0	0	0	0	0	0	0	0	0	0	d__Bacteria	Proteobacteria	Gammaproteobacteria	Pseudomonadales	Pseudomonadaceae	Pseudomonas	Pseudomonas_putida
5dac6cdb15eb638332ee53bf7890f0ff	0	0	0	0	0	375	0	0	0	0	0	0	d__Bacteria	Proteobacteria	Gammaproteobacteria	Burkholderiales	Rhodocyclaceae	Dechloromonas	NA
4ff3bbdd76f4f1d4058f1e5ed99e8050	0	0	0	0	0	0	0	0	10	178	0	186	d__Bacteria	Actinobacteriota	Actinobacteria	Propionibacteriales	Nocardioidaceae	Nocardioides	NA
db059874558dbc8984a57fea7f47b2be	0	0	0	0	0	368	0	0	0	0	0	0	d__Bacteria	Proteobacteria	Gammaproteobacteria	Burkholderiales	Rhodocyclaceae	Dechloromonas	NA
e74708e6dca09e7ba58a39e140db8532	0	367	0	0	0	0	0	0	0	0	0	0	d__Bacteria	Actinobacteriota	Actinobacteria	Frankiales	Geodermatophilaceae	Geodermatophilus	NA
6b8f50129f5e3e4b4c8f50269adf8101	0	199	0	30	0	130	0	0	0	7	0	0	d__Bacteria	Firmicutes	Bacilli	Lactobacillales	Streptococcaceae	Lactococcus	Lactococcus_lactis
9eabe47efb974dd729fce97aa0284f13	0	0	0	0	0	0	0	37	0	150	5	166	d__Bacteria	Actinobacteriota	Actinobacteria	Frankiales	Geodermatophilaceae	Klenkia	NA
5aef7f6e94ff3f6cec6370640f1f1334	0	349	0	0	0	0	0	0	0	0	0	0	d__Bacteria	Proteobacteria	Gammaproteobacteria	Pseudomonadales	Pseudomonadaceae	Pseudomonas	Pseudomonas_syringae
e120e124bf3ba6a6b73da4a2c0da8a61	0	0	0	0	0	349	0	0	0	0	0	0	d__Bacteria	Proteobacteria	Gammaproteobacteria	Burkholderiales	Rhodocyclaceae	Dechloromonas	NA
af26692c7193e7269e53fc502014e47d	0	337	0	0	0	0	0	0	0	0	0	0	d__Bacteria	Proteobacteria	Gammaproteobacteria	Pseudomonadales	Pseudomonadaceae	Pseudomonas	Pseudomonas_syringae
c25b91f3d19dbcda5117b30ae4c3cc4f	0	127	0	144	0	0	0	0	0	0	0	66	d__Bacteria	Proteobacteria	Gammaproteobacteria	Pseudomonadales	Pseudomonadaceae	Pseudomonas	NA
55aad0b408b2b7819725b72418b3de25	0	255	0	81	0	0	0	0	0	0	0	0	d__Bacteria	Actinobacteriota	Actinobacteria	Corynebacteriales	Corynebacteriaceae	Corynebacterium	uncultured_bacterium
c11b8ff58525ebe5677415622d12e768	0	335	0	0	0	0	0	0	0	0	0	0	d__Bacteria	Proteobacteria	Gammaproteobacteria	Pseudomonadales	Pseudomonadaceae	Pseudomonas	NA
348aacd0aa285db42fea464f46baf292	0	254	0	33	0	47	0	0	0	0	0	0	d__Bacteria	Firmicutes	Bacilli	Bacillales	Bacillaceae	Bacillus	uncultured_bacterium
8a7cdb3b810f18168951a8c27bd5c848	0	333	0	0	0	0	0	0	0	0	0	0	d__Bacteria	Bacteroidota	Bacteroidia	Bacteroidales	Bacteroidetes_BD2-2	Bacteroidetes_BD2-2	NA
0427a3b4bf89c3c5fa6102a31db231da	0	0	0	333	0	0	0	0	0	0	0	0	d__Bacteria	Patescibacteria	Gracilibacteria	Absconditabacteriales_(SR1)	Absconditabacteriales_(SR1)	Absconditabacteriales_(SR1)	NA
2b8f10da10202a8783946faad3ec215b	0	0	0	0	0	0	0	0	0	179	0	147	d__Bacteria	Proteobacteria	Gammaproteobacteria	Burkholderiales	Oxalobacteraceae	Massilia	NA
122789b9a5267147016a57c5e2459625	0	0	0	0	0	325	0	0	0	0	0	0	d__Bacteria	Proteobacteria	Gammaproteobacteria	Burkholderiales	Rhodocyclaceae	Dechloromonas	NA
5aa48fe32165b6031f42cedf535c4555	0	0	0	0	0	322	0	0	0	0	0	0	d__Bacteria	Proteobacteria	Gammaproteobacteria	Burkholderiales	Rhodocyclaceae	Dechloromonas	NA
04dc6a96cff33b1d57421290b71accde	0	0	0	314	0	0	0	0	0	0	0	0	Unassigned	NA	NA	NA	NA	NA	NA
857073de9ff8163ff960ce6f501aa9bc	0	0	0	0	0	0	0	0	0	119	0	193	d__Bacteria	Proteobacteria	Gammaproteobacteria	Burkholderiales	Oxalobacteraceae	Massilia	Massilia_sp.
edfe0abf34f5805ca1ee408c9842ccd0	0	0	0	0	0	0	0	0	0	117	0	195	d__Bacteria	Proteobacteria	Gammaproteobacteria	NA	NA	NA	NA
67dad0f8afdb668874dac538911b4633	0	279	0	0	0	31	0	0	0	0	0	0	d__Bacteria	Proteobacteria	Gammaproteobacteria	Burkholderiales	Alcaligenaceae	Achromobacter	NA
c8f79d90b2a768ad4797191521746025	0	0	0	120	0	158	0	8	0	23	0	0	d__Bacteria	Proteobacteria	Gammaproteobacteria	Burkholderiales	Alcaligenaceae	Achromobacter	NA
277fd0485de236fcaa500b0d12ad3dbe	0	0	0	0	0	300	0	0	0	0	0	7	d__Bacteria	Bacteroidota	Bacteroidia	Flavobacteriales	Blattabacteriaceae	Candidatus_Uzinura	NA
7c16a13ce31b457213906942671a35a7	0	303	0	0	0	0	0	0	0	0	0	0	d__Bacteria	Bacteroidota	Bacteroidia	Bacteroidales	Muribaculaceae	Muribaculaceae	NA
9ceef92b20e06375a7d5f86798d21bc0	0	0	0	0	0	262	0	0	0	34	0	0	d__Bacteria	Proteobacteria	Gammaproteobacteria	Pseudomonadales	Pseudomonadaceae	Pseudomonas	Pseudomonas_stutzeri
7f34abe4486dc0f5c5f1e4497d6e3ab8	0	0	0	13	0	229	0	51	0	0	0	0	d__Bacteria	Bacteroidota	Bacteroidia	Cytophagales	Amoebophilaceae	Candidatus_Cardinium	NA
4e2018bc8c29c28f85024d323180ee66	0	0	0	0	0	0	0	0	0	151	0	142	d__Bacteria	Proteobacteria	Alphaproteobacteria	Sphingomonadales	Sphingomonadaceae	Sphingomonas	Sphingomonas_sp.
de53b9249d6c77d8a116148a84503479	0	0	0	0	0	0	0	0	0	116	0	176	d__Bacteria	Proteobacteria	Gammaproteobacteria	Pseudomonadales	Pseudomonadaceae	Pseudomonas	NA
c566f34ef9d0741f2df28c55fe858089	0	0	0	0	0	0	0	0	0	0	291	0	d__Bacteria	Cyanobacteria	Cyanobacteriia	Chloroplast	Chloroplast	Chloroplast	NA
bbedf149bf4c11ee233858d180348bd5	0	0	0	0	0	0	0	0	6	103	0	175	d__Bacteria	Proteobacteria	Gammaproteobacteria	Enterobacterales	Yersiniaceae	Serratia	Serratia_marcescens
19a4cf36b141ecb38f42434a1d2687a7	0	0	0	282	0	0	0	0	0	0	0	0	d__Bacteria	Proteobacteria	Gammaproteobacteria	Enterobacterales	Erwiniaceae	Erwinia	NA
56264510f75c7594a0c37d30e5f88d63	0	0	0	0	0	31	0	0	0	69	0	180	d__Bacteria	Proteobacteria	Alphaproteobacteria	Rhizobiales	Beijerinckiaceae	Methylobacterium-Methylorubrum	NA
ab9391c3217f102c94a1dd9a4fd9d991	0	0	0	0	0	0	0	0	0	101	0	179	d__Bacteria	Proteobacteria	Alphaproteobacteria	Sphingomonadales	Sphingomonadaceae	Novosphingobium	uncultured_bacterium
6c082c50b194dba8ec4deb44f725be61	0	0	0	0	0	44	0	57	0	46	0	128	d__Bacteria	Proteobacteria	Gammaproteobacteria	Burkholderiales	Comamonadaceae	Variovorax	NA
de58ab24250578c219275ee2b32fa02c	0	0	0	0	0	274	0	0	0	0	0	0	d__Bacteria	Proteobacteria	Alphaproteobacteria	Rhodobacterales	Rhodobacteraceae	Rhodobacter	uncultured_bacterium
15fc7c52dbb11c28bb0a096ccdb385e9	0	0	0	0	0	0	0	0	0	135	0	139	d__Bacteria	Proteobacteria	Gammaproteobacteria	Burkholderiales	Oxalobacteraceae	Massilia	uncultured_bacterium
ed63b96cb0fbf49673f0e36bcc47d15d	0	271	0	0	0	0	0	0	0	0	0	0	d__Bacteria	Bacteroidota	Bacteroidia	Bacteroidales	F082	F082	NA
3ef1734932ba35109b1e1aadfd2ce066	0	0	0	269	0	0	0	0	0	0	0	0	d__Bacteria	Cyanobacteria	Cyanobacteriia	Chloroplast	Chloroplast	Chloroplast	NA
8942cdfcd739a8ddfc9c369292a80888	0	0	0	0	0	0	0	267	0	0	0	0	d__Bacteria	Proteobacteria	Gammaproteobacteria	Pseudomonadales	Moraxellaceae	Acinetobacter	NA
fa545b5361abf7cc8739a21f8267747d	0	0	0	263	0	0	0	0	0	0	0	0	d__Bacteria	Bacteroidota	Bacteroidia	Bacteroidales	Rikenellaceae	Rikenellaceae_RC9_gut_group	uncultured_rumen
70d1f37358b4753db69017f2abf25332	0	0	0	0	0	0	0	0	0	75	0	184	d__Bacteria	Actinobacteriota	Actinobacteria	Micrococcales	Microbacteriaceae	Frondihabitans	NA
1dd160390f3879c3ce2fa144ea1512c7	0	258	0	0	0	0	0	0	0	0	0	0	d__Bacteria	Proteobacteria	Gammaproteobacteria	Pseudomonadales	Pseudomonadaceae	Pseudomonas	Pseudomonas_syringae
4bb94f86ef3921e4b71f2d45f3c487d3	0	0	0	235	0	0	0	0	0	0	0	23	d__Bacteria	Proteobacteria	Alphaproteobacteria	Caulobacterales	Caulobacteraceae	Brevundimonas	NA
152db8cb49082e83c37e04e7f426bb19	0	0	0	0	0	0	0	0	0	152	0	103	d__Bacteria	Proteobacteria	Gammaproteobacteria	Burkholderiales	Comamonadaceae	NA	NA
6ec2a3745079dd027df734460cb6ebc1	0	0	0	178	0	0	0	0	0	0	0	74	d__Bacteria	Proteobacteria	Gammaproteobacteria	Pseudomonadales	Moraxellaceae	Acinetobacter	NA
1b4a43b70f458633384363dcc02ef4c7	0	250	0	0	0	0	0	0	0	0	0	0	d__Bacteria	Firmicutes	Clostridia	Oscillospirales	Ruminococcaceae	uncultured	uncultured_bacterium
096919a4cda4aae9735351b803121ee3	0	0	0	0	0	249	0	0	0	0	0	0	d__Bacteria	Proteobacteria	Gammaproteobacteria	Pseudomonadales	Pseudomonadaceae	Pseudomonas	NA
d8c46c24601a6534ed1a7a8651883520	0	0	0	248	0	0	0	0	0	0	0	0	d__Bacteria	Patescibacteria	Saccharimonadia	Saccharimonadales	Saccharimonadaceae	Candidatus_Saccharimonas	uncultured_bacterium
ecb9dff90f41b1b21329bbe891658d10	0	0	0	0	0	242	0	0	0	0	0	0	d__Bacteria	Actinobacteriota	Actinobacteria	Corynebacteriales	Corynebacteriaceae	Corynebacterium	uncultured_bacterium
780cc0652b4f07484001497e5a04cbcc	0	139	0	0	0	102	0	0	0	0	0	0	d__Bacteria	Cyanobacteria	Cyanobacteriia	Chloroplast	Chloroplast	Chloroplast	NA
dbf9a425debc3db3c6babd4cfd31369f	0	0	0	0	0	128	0	29	0	39	0	42	d__Bacteria	Proteobacteria	Gammaproteobacteria	Xanthomonadales	Xanthomonadaceae	Stenotrophomonas	NA
145c189920a8bbb8d9dd653c7bfc0cc6	0	0	0	235	0	0	0	0	0	0	0	0	d__Bacteria	Proteobacteria	Gammaproteobacteria	Pseudomonadales	Moraxellaceae	Acinetobacter	NA
31f57e585707ac91a3a62ed232bec46b	0	234	0	0	0	0	0	0	0	0	0	0	d__Bacteria	Patescibacteria	Saccharimonadia	Saccharimonadales	Saccharimonadaceae	Candidatus_Saccharimonas	uncultured_rumen
a53153003c07867ed59e349c92474035	0	0	0	0	0	0	4	0	0	144	0	85	d__Bacteria	Bacteroidota	Bacteroidia	Chitinophagales	Chitinophagaceae	NA	NA
a3e2943596ad0d495812f9ec7354eff7	0	0	0	0	0	228	0	0	0	0	0	0	d__Bacteria	Proteobacteria	Gammaproteobacteria	Enterobacterales	Erwiniaceae	Erwinia	NA
271e1c954a6135f5bbc9d2cfc2ff22fd	0	0	0	227	0	0	0	0	0	0	0	0	d__Bacteria	Firmicutes	Clostridia	Oscillospirales	[Eubacterium]_coprostanoligenes_group	[Eubacterium]_coprostanoligenes_group	uncultured_bacterium
d4b10903b17fdf9c8d6f06dd39a54cbb	0	0	0	0	0	0	0	0	0	112	0	115	d__Bacteria	Proteobacteria	Alphaproteobacteria	Rhizobiales	Beijerinckiaceae	Methylobacterium-Methylorubrum	NA
69c23938bea6bff4eda192e711351e32	0	0	0	0	0	0	0	0	0	82	0	145	d__Bacteria	Proteobacteria	Gammaproteobacteria	Burkholderiales	Oxalobacteraceae	Massilia	uncultured_bacterium
80c803e1f5a4baaaa012eb3f3258fbaf	0	0	0	0	0	222	0	0	0	0	0	0	d__Bacteria	Proteobacteria	Gammaproteobacteria	Enterobacterales	Erwiniaceae	Erwinia	Erwinia_amylovora
cab73be739bfade993b7e884c8e13d80	0	0	0	0	0	151	0	71	0	0	0	0	d__Bacteria	Bacteroidota	Bacteroidia	Cytophagales	Hymenobacteraceae	Hymenobacter	uncultured_bacterium
d3a1d71b9d853a79ab59661cf36607e4	0	0	0	0	0	221	0	0	0	0	0	0	d__Bacteria	Proteobacteria	Alphaproteobacteria	Sphingomonadales	Sphingomonadaceae	Sphingobium	NA
82259f12ac4afe5fa9a869f2d677da3e	0	109	0	0	0	0	0	111	0	0	0	0	d__Bacteria	Cyanobacteria	Cyanobacteriia	Chloroplast	Chloroplast	Chloroplast	NA
ece4f5b5e3e6843629e4ec48198364cf	0	0	0	0	0	0	220	0	0	0	0	0	d__Bacteria	Cyanobacteria	Cyanobacteriia	Chloroplast	Chloroplast	Chloroplast	NA
b246f57452d660a8c9346676e18c1d9a	0	0	0	0	0	218	0	0	0	0	0	0	d__Bacteria	Proteobacteria	Alphaproteobacteria	Sphingomonadales	Sphingomonadaceae	Sphingobium	NA
4dcb07edbc81baf1a12fa4ca1292361c	0	19	0	0	0	0	0	0	0	113	0	85	d__Bacteria	Proteobacteria	Alphaproteobacteria	Rhizobiales	Rhizobiaceae	Allorhizobium-Neorhizobium-Pararhizobium-Rhizobium	NA
8138d34343ef56c328631dbd180c9d24	0	216	0	0	0	0	0	0	0	0	0	0	d__Bacteria	Bacteroidota	Bacteroidia	Bacteroidales	F082	F082	uncultured_bacterium
35511b82b79fac834aa05340dbd6021c	0	0	0	0	0	0	0	0	0	57	0	159	d__Bacteria	Proteobacteria	Gammaproteobacteria	Burkholderiales	Comamonadaceae	Pelomonas	Pelomonas_saccharophila
ded69f5995d652c3dc94f18291efb0b4	0	214	0	0	0	0	0	0	0	0	0	0	d__Bacteria	Proteobacteria	Alphaproteobacteria	Rhodobacterales	Rhodobacteraceae	Paracoccus	NA
eb04bee87078fd9373e4f2f25ef54b05	0	0	0	214	0	0	0	0	0	0	0	0	d__Bacteria	Bacteroidota	Bacteroidia	Bacteroidales	Rikenellaceae	Rikenellaceae_RC9_gut_group	NA
c49661257edf8d362ec8c4e5e9c297c2	0	0	0	208	0	0	0	0	0	0	0	0	d__Bacteria	Bacteroidota	Bacteroidia	Bacteroidales	F082	F082	uncultured_bacterium
18cd291ec3cda87efce5f90724ad700a	0	207	0	0	0	0	0	0	0	0	0	0	d__Bacteria	Proteobacteria	Gammaproteobacteria	Enterobacterales	Enterobacteriaceae	Citrobacter	NA
84326dfc7ecc41a8a34677969fc9be1b	0	205	0	0	0	0	0	0	0	0	0	0	d__Bacteria	Bacteroidota	Bacteroidia	Flavobacteriales	Flavobacteriaceae	Flavobacterium	NA
0f4c7e25ba9190090888c07373a1f25e	0	0	0	0	0	0	0	100	0	0	0	105	d__Bacteria	Proteobacteria	Gammaproteobacteria	Pseudomonadales	Pseudomonadaceae	Pseudomonas	NA
3e0989afd6d48564d29d27bce2506bf2	0	199	0	0	0	0	0	0	0	0	0	0	d__Bacteria	Bacteroidota	Bacteroidia	Bacteroidales	Prevotellaceae	Prevotella	uncultured_rumen
beebb6588d3f1d52f6476b0d6cddf152	0	0	0	197	0	0	0	0	0	0	0	0	d__Bacteria	Proteobacteria	Alphaproteobacteria	Acetobacterales	Acetobacteraceae	uncultured	uncultured_bacterium
d58a64f2631183d4ec57ab7c03ba9d75	0	0	0	0	0	0	0	0	16	82	0	98	d__Bacteria	Proteobacteria	Gammaproteobacteria	Burkholderiales	Comamonadaceae	Variovorax	NA
cd8e534236953e69d36fce30d455a5a4	0	0	0	0	0	0	0	0	0	196	0	0	d__Bacteria	Proteobacteria	Alphaproteobacteria	Sphingomonadales	Sphingomonadaceae	Sphingomonas	NA
2dfa218938136c08750905e20d6e0818	0	0	0	0	0	195	0	0	0	0	0	0	d__Bacteria	Proteobacteria	Alphaproteobacteria	Sphingomonadales	Sphingomonadaceae	Sphingobium	NA
5e8e2fd0782612034af562dc026507b2	0	102	0	86	0	3	0	0	0	0	0	0	d__Bacteria	Proteobacteria	Gammaproteobacteria	Pseudomonadales	Pseudomonadaceae	Pseudomonas	Pseudomonas_sp.
c8ecd28bbc493cd2dd5d0f3949934613	0	190	0	0	0	0	0	0	0	0	0	0	d__Bacteria	Proteobacteria	Alphaproteobacteria	Sphingomonadales	Sphingomonadaceae	Sphingomonas	NA
bb04abd9444440a365cdb567db0a9ad3	0	0	0	0	0	0	0	0	0	73	0	116	d__Bacteria	Proteobacteria	Gammaproteobacteria	Enterobacterales	Erwiniaceae	Erwinia	Erwinia_billingiae
df15aa7f9d1daa7d8d2dff8f7f895798	0	187	0	0	0	0	0	0	0	0	0	0	d__Bacteria	Actinobacteriota	Actinobacteria	Micrococcales	Micrococcaceae	Micrococcus	Micrococcus_sp.
695cee6929d943f652c376217276c415	0	0	0	129	0	58	0	0	0	0	0	0	d__Bacteria	Proteobacteria	Alphaproteobacteria	Rickettsiales	Mitochondria	Mitochondria	NA
bdb392fdebda8d4fb30398254a7693d8	0	0	0	0	13	32	0	142	0	0	0	0	d__Bacteria	Bacteroidota	Bacteroidia	Cytophagales	Amoebophilaceae	Candidatus_Cardinium	NA
fb382ed775e316c383ea370245f52326	0	0	0	181	0	0	0	0	0	0	0	0	d__Bacteria	Firmicutes	Bacilli	Lactobacillales	Leuconostocaceae	Weissella	NA
8adaa6ba492ff956396c40fc0e0f98f8	0	0	0	0	0	0	0	0	0	122	0	58	d__Bacteria	Actinobacteriota	Actinobacteria	Pseudonocardiales	Pseudonocardiaceae	Actinomycetospora	NA
095d7fce478378783efa1c39fc5b8ab9	0	0	0	0	0	0	91	0	0	0	87	0	d__Bacteria	Cyanobacteria	Cyanobacteriia	Chloroplast	Chloroplast	Chloroplast	NA
e69ac75c143170f6667d99bbcc778620	0	0	0	0	0	177	0	0	0	0	0	0	d__Bacteria	Proteobacteria	Gammaproteobacteria	Burkholderiales	Rhodocyclaceae	Dechloromonas	NA
6cda6db528cab2a222fac3a669cfcd82	0	0	0	0	0	0	0	0	0	87	0	90	d__Bacteria	Proteobacteria	Alphaproteobacteria	Rhizobiales	Rhizobiaceae	Allorhizobium-Neorhizobium-Pararhizobium-Rhizobium	NA
6c9a0718c95881fec1d36c51add25b35	0	0	0	0	0	0	0	0	0	38	0	138	d__Bacteria	Proteobacteria	Gammaproteobacteria	Enterobacterales	Erwiniaceae	NA	NA
cd3d4cf64e1a61540bb501a60deb0eaa	0	0	0	0	0	175	0	0	0	0	0	0	d__Bacteria	Proteobacteria	Gammaproteobacteria	Enterobacterales	Enterobacteriaceae	Enterobacter	NA
21f931ca361b587d8f7d7e258f8ee133	0	0	0	171	0	0	0	0	0	0	0	0	d__Bacteria	Bacteroidota	Bacteroidia	Bacteroidales	Prevotellaceae	Prevotella	uncultured_rumen
0bc82b9f87bb85e01594dbffc46e4af4	0	0	0	0	0	0	0	0	0	92	0	77	d__Bacteria	Proteobacteria	Gammaproteobacteria	Burkholderiales	Comamonadaceae	NA	NA
e64c03321a8859e5f088f455d69f704a	0	0	0	0	0	166	0	0	0	0	0	0	d__Bacteria	Proteobacteria	Gammaproteobacteria	Pseudomonadales	Pseudomonadaceae	Pseudomonas	NA
4a79f29d31b631a091ab49f5537ec6e1	0	0	0	165	0	0	0	0	0	0	0	0	d__Bacteria	Actinobacteriota	Actinobacteria	Micrococcales	Micrococcaceae	Kocuria	NA
a1cf986c8f729220e57e4eafb0e01647	0	0	0	0	0	37	0	0	0	72	0	56	d__Bacteria	Proteobacteria	Gammaproteobacteria	Pseudomonadales	Moraxellaceae	Acinetobacter	NA
c63e88eeaafad0d5a720aacd7cc2d169	0	0	0	0	0	0	0	0	0	66	0	99	d__Bacteria	Proteobacteria	Alphaproteobacteria	Sphingomonadales	Sphingomonadaceae	Sphingomonas	NA
0483a4719cbf254ed360a5809ae29c48	0	0	0	0	0	0	0	0	0	0	0	165	d__Bacteria	Proteobacteria	Alphaproteobacteria	Sphingomonadales	Sphingomonadaceae	Sphingomonas	NA
9ce968d872b6f15b1f1ab340283087de	0	0	0	0	0	0	0	162	0	0	0	0	d__Bacteria	Proteobacteria	Alphaproteobacteria	Caulobacterales	Caulobacteraceae	Phenylobacterium	NA
d1e0b360a289cbb1d09d3146a33920e1	0	0	0	0	0	0	0	0	0	69	0	92	d__Bacteria	Proteobacteria	Gammaproteobacteria	Pseudomonadales	Pseudomonadaceae	Pseudomonas	Pseudomonas_viridiflava
40144a5e0a65159d335b9df59e441ce1	0	0	0	160	0	0	0	0	0	0	0	0	d__Bacteria	Proteobacteria	Gammaproteobacteria	Aeromonadales	Aeromonadaceae	Aeromonas	Aeromonas_hydrophila
7ba5b1457bd1bb015bd000404968dc65	0	0	0	0	0	157	0	0	0	0	0	0	d__Bacteria	Proteobacteria	Alphaproteobacteria	Rhodobacterales	Rhodobacteraceae	Rhodobacter	uncultured_bacterium
e2be0436998336dc36af9aafcfcfa4fb	0	0	0	0	0	156	0	0	0	0	0	0	d__Bacteria	Proteobacteria	Alphaproteobacteria	Caulobacterales	Caulobacteraceae	Phenylobacterium	NA
b255ca8e160dff72ed74d90786867b03	0	0	0	0	0	20	0	40	0	46	0	50	d__Bacteria	Actinobacteriota	Actinobacteria	Propionibacteriales	Nocardioidaceae	Nocardioides	uncultured_bacterium
bdc73d64b0b2ac3bf7f3621435ac4b55	0	0	0	0	0	0	0	0	0	78	0	77	d__Bacteria	Proteobacteria	Gammaproteobacteria	Enterobacterales	Morganellaceae	Incertae_Sedis	NA
3a0d41225631c49b942c83b6e8703871	0	14	0	0	0	49	0	72	18	0	0	0	d__Bacteria	Actinobacteriota	Actinobacteria	Micrococcales	Microbacteriaceae	Cryobacterium	NA
5d749e359ae6b45b3c2ed7719f9c991a	0	152	0	0	0	0	0	0	0	0	0	0	d__Bacteria	Actinobacteriota	Actinobacteria	Corynebacteriales	Corynebacteriaceae	Corynebacterium	uncultured_bacterium
3addcaab1b8e10c064bb4faaf88291be	0	0	0	152	0	0	0	0	0	0	0	0	d__Bacteria	Acidobacteriota	Acidobacteriae	Acidobacteriales	Acidobacteriaceae_(Subgroup_1)	Granulicella	uncultured_bacterium
2dab6ac8862153c9c31a49d9ae912247	0	0	0	151	0	0	0	0	0	0	0	0	Unassigned	NA	NA	NA	NA	NA	NA
402c4cfb3a56605c08c33b4264ae4ea3	0	149	0	0	0	0	0	0	0	0	0	0	d__Bacteria	Firmicutes	Bacilli	Staphylococcales	Staphylococcaceae	Staphylococcus	NA
de7f1a666fa770ca8445017f39817104	0	0	0	0	0	0	0	83	0	0	0	66	d__Bacteria	Bacteroidota	Bacteroidia	Cytophagales	Hymenobacteraceae	Hymenobacter	uncultured_bacterium
3d913672ffe258fd219d5a5164698d58	0	0	0	148	0	0	0	0	0	0	0	0	d__Bacteria	Proteobacteria	Gammaproteobacteria	Pseudomonadales	Moraxellaceae	Enhydrobacter	NA
2fbfe41e0e639122fa5ead390de9f55d	0	0	0	0	0	148	0	0	0	0	0	0	d__Bacteria	Bacteroidota	Bacteroidia	Bacteroidales	Porphyromonadaceae	Porphyromonas	uncultured_bacterium
2b01b969ba766922109192e4be00c980	0	0	0	0	0	48	0	0	0	37	0	62	d__Bacteria	Actinobacteriota	Actinobacteria	Frankiales	Geodermatophilaceae	Modestobacter	NA
cef48849221b9c5e4173c621503d6200	0	146	0	0	0	0	0	0	0	0	0	0	d__Bacteria	Firmicutes	Clostridia	Oscillospirales	Oscillospiraceae	NK4A214_group	uncultured_bacterium
68680dbdd3686ac697b74a02c9cd681b	0	0	0	146	0	0	0	0	0	0	0	0	d__Bacteria	Firmicutes	Clostridia	Oscillospirales	Ruminococcaceae	Ruminococcus	uncultured_bacterium
446e1b4b31ed52688b50e5286960c113	0	0	0	0	0	124	0	0	0	0	0	22	d__Bacteria	Proteobacteria	Gammaproteobacteria	Xanthomonadales	Xanthomonadaceae	Stenotrophomonas	NA
b81b46dbb4791531366b8f2ae0c89bd7	0	0	0	0	0	0	0	0	0	47	0	99	d__Bacteria	Actinobacteriota	Actinobacteria	Propionibacteriales	Nocardioidaceae	Nocardioides	Nocardioides_sp.
1e6ffbd6f3d49e6d86bdb1ac38373b4b	0	0	0	145	0	0	0	0	0	0	0	0	d__Bacteria	Firmicutes	Bacilli	Staphylococcales	Staphylococcaceae	Staphylococcus	Staphylococcus_auricularis
26791e4948dec3cf0227ec1cb4f7ed74	0	0	0	0	8	137	0	0	0	0	0	0	d__Bacteria	Proteobacteria	Gammaproteobacteria	Enterobacterales	Pectobacteriaceae	Sodalis	NA
fbf7205076bd944dd1124c6979d67bd2	0	0	0	0	0	68	0	0	11	66	0	0	d__Bacteria	Bacteroidota	Bacteroidia	Cytophagales	Hymenobacteraceae	Hymenobacter	uncultured_bacterium
335bfb5a6dbd879c10d8a95a08e8d88b	0	0	0	0	0	44	0	30	0	34	0	37	d__Bacteria	Bacteroidota	Bacteroidia	Cytophagales	Hymenobacteraceae	Hymenobacter	uncultured_bacterium
cbb04608c24516177a2a720ce69034b3	0	0	0	0	0	144	0	0	0	0	0	0	d__Bacteria	Proteobacteria	Gammaproteobacteria	Burkholderiales	Rhodocyclaceae	Dechloromonas	NA
8a51847626a925cf573b54fb69e124f2	0	0	0	0	0	142	0	0	0	0	0	0	d__Bacteria	Proteobacteria	Gammaproteobacteria	Pseudomonadales	Moraxellaceae	Acinetobacter	NA
d42d58c4c9c1529d3beb9823fa4b377c	0	141	0	0	0	0	0	0	0	0	0	0	d__Bacteria	Proteobacteria	Alphaproteobacteria	Sphingomonadales	Sphingomonadaceae	Sphingopyxis	NA
c0bcbbb18139c28cfc0b543a5a5db132	0	0	0	141	0	0	0	0	0	0	0	0	d__Bacteria	Proteobacteria	Gammaproteobacteria	Pseudomonadales	Pseudomonadaceae	Pseudomonas	NA
3430a2a103dac8cb344456c3c0b375f4	0	0	0	0	0	0	0	65	0	41	0	35	d__Bacteria	Proteobacteria	Gammaproteobacteria	Burkholderiales	Comamonadaceae	Acidovorax	NA
e32f68286afef9e3156b3349f19a2eb5	0	0	0	0	0	140	0	0	0	0	0	0	d__Bacteria	Proteobacteria	Alphaproteobacteria	Sphingomonadales	Sphingomonadaceae	Sphingobium	Sphingomonas_sp.
3c9ac0cdd43d6a973fb387b6c70797f5	0	139	0	0	0	0	0	0	0	0	0	0	d__Bacteria	Patescibacteria	Saccharimonadia	Saccharimonadales	Saccharimonadaceae	Candidatus_Saccharimonas	NA
c44a56a94cdd645e9ad14338fdfd6fe9	0	138	0	0	0	0	0	0	0	0	0	0	d__Bacteria	Proteobacteria	Alphaproteobacteria	Rhodobacterales	Rhodobacteraceae	Paracoccus	NA
8d56d9e2be3fa7bbd1e4e2e2bc129df9	0	0	0	63	0	74	0	0	0	0	0	0	Unassigned	NA	NA	NA	NA	NA	NA
59ff79ae008536756218d6afb6816e2a	0	0	0	0	0	137	0	0	0	0	0	0	d__Bacteria	Proteobacteria	Alphaproteobacteria	Sphingomonadales	Sphingomonadaceae	Sphingobium	NA
77e7232ae584625efb880be840a78d77	0	0	0	0	0	0	0	0	0	43	0	93	d__Bacteria	Proteobacteria	Gammaproteobacteria	Burkholderiales	Comamonadaceae	Variovorax	NA
84094e42bda1d413cda69719b449ef73	0	135	0	0	0	0	0	0	0	0	0	0	d__Bacteria	Actinobacteriota	Actinobacteria	Bifidobacteriales	Bifidobacteriaceae	Gardnerella	Gardnerella_vaginalis
994257642c5628335a104b825639e7bc	0	0	0	134	0	0	0	0	0	0	0	0	d__Bacteria	Cyanobacteria	Cyanobacteriia	Chloroplast	Chloroplast	Chloroplast	NA
849116787821caf39aca485e694fea44	0	0	0	0	0	0	0	109	0	0	0	25	d__Bacteria	Actinobacteriota	Acidimicrobiia	Microtrichales	Ilumatobacteraceae	uncultured	uncultured_bacterium
453b67bd493c7bcf9b89c7a98ba72134	0	133	0	0	0	0	0	0	0	0	0	0	d__Bacteria	Firmicutes	Bacilli	Erysipelotrichales	Erysipelatoclostridiaceae	UCG-004	NA
f8c2ba306fab55bdd7d569c112b7f011	0	0	0	0	0	130	0	0	0	0	0	0	d__Bacteria	Proteobacteria	Gammaproteobacteria	Pseudomonadales	Moraxellaceae	Acinetobacter	NA
f453d9a49c5a98725cade6e30265c116	0	0	0	0	0	54	0	45	0	29	0	0	d__Bacteria	Bacteroidota	Bacteroidia	Cytophagales	Hymenobacteraceae	Hymenobacter	uncultured_bacterium
ab73a5b41c0c85f1f6f9d745b8e3800b	0	0	0	127	0	0	0	0	0	0	0	0	d__Bacteria	Firmicutes	Bacilli	Staphylococcales	Gemellaceae	Gemella	uncultured_bacterium
f05bc7f1d9b2d17a898ea47775bf7710	0	0	0	126	0	0	0	0	0	0	0	0	d__Bacteria	Firmicutes	Bacilli	Staphylococcales	Staphylococcaceae	Staphylococcus	Staphylococcus_epidermidis
dc06a314882d68c81b8a03689170ea9c	0	0	0	0	0	0	0	0	0	74	0	52	d__Bacteria	Proteobacteria	Gammaproteobacteria	Burkholderiales	Oxalobacteraceae	Duganella	NA
34c5469aa8a8f75d75807085adedd25a	0	0	0	124	0	0	0	0	0	0	0	0	d__Bacteria	Firmicutes	Clostridia	Lachnospirales	Lachnospiraceae	NA	NA
f4b5186d866eb776d4efa68b58fa9fa5	0	63	0	60	0	0	0	0	0	0	0	0	d__Bacteria	Proteobacteria	Gammaproteobacteria	Enterobacterales	Enterobacteriaceae	Enterobacter	NA
dbf10f037d5fc3c668509a9497292892	0	0	0	122	0	0	0	0	0	0	0	0	d__Bacteria	Proteobacteria	Gammaproteobacteria	Enterobacterales	Enterobacteriaceae	Klebsiella	NA
910e6e910404e895f23aa270aa1a68e7	0	0	0	122	0	0	0	0	0	0	0	0	d__Bacteria	Firmicutes	Bacilli	Brevibacillales	Brevibacillaceae	Brevibacillus	NA
4c358656643dd753f85f50e2d7c85cb3	0	0	0	0	0	122	0	0	0	0	0	0	d__Bacteria	Firmicutes	Bacilli	Thermoactinomycetales	Thermoactinomycetaceae	Planifilum	NA
76056236789ca39ced345c2cfb6d7d6e	0	0	0	0	0	0	0	0	0	0	0	122	d__Bacteria	Proteobacteria	Alphaproteobacteria	Sphingomonadales	Sphingomonadaceae	Sphingomonas	NA
5ca5fbc624f0fcdd6a911f132bbc96d6	0	0	0	0	0	121	0	0	0	0	0	0	d__Bacteria	Proteobacteria	Alphaproteobacteria	Caulobacterales	Caulobacteraceae	Phenylobacterium	NA
b05bfdbadddb2e843f27b8e01168cbff	0	0	0	0	0	0	0	121	0	0	0	0	d__Bacteria	Proteobacteria	Gammaproteobacteria	Burkholderiales	Rhodocyclaceae	Dechloromonas	NA
3f5fe8076e5c551ef648332b42a9a8a2	0	0	0	0	0	0	0	120	0	0	0	0	d__Bacteria	Proteobacteria	Alphaproteobacteria	Rhodobacterales	Rhodobacteraceae	Rhodobacter	uncultured_bacterium
1473f696312d76fab0ff0b17e61af184	0	0	0	118	0	0	0	0	0	0	0	0	d__Bacteria	Proteobacteria	Alphaproteobacteria	Rickettsiales	Mitochondria	Mitochondria	NA
4bf6f1609aec549a2e2fc6b94d1f33ff	0	117	0	0	0	0	0	0	0	0	0	0	d__Bacteria	Bacteroidota	Bacteroidia	Flavobacteriales	Flavobacteriaceae	Flavobacterium	Flavobacterium_sp.
ad67f8c243c3a5737f57f9e7685799b5	0	0	0	0	0	116	0	0	0	0	0	0	d__Bacteria	Proteobacteria	Gammaproteobacteria	Burkholderiales	Rhodocyclaceae	Dechloromonas	NA
d5c3d69445d7f314b79527d085d32495	0	0	0	0	0	0	0	0	0	0	0	114	d__Bacteria	Proteobacteria	Gammaproteobacteria	Burkholderiales	Oxalobacteraceae	Massilia	uncultured_bacterium
2afae24ad88ad6302ab7b83dd87f7f94	0	0	0	113	0	0	0	0	0	0	0	0	d__Bacteria	Cyanobacteria	Cyanobacteriia	Chloroplast	Chloroplast	Chloroplast	NA
dd8f4e69fa38390674da75a9f8954a0f	0	0	0	0	0	113	0	0	0	0	0	0	d__Bacteria	Proteobacteria	Alphaproteobacteria	Rhizobiales	Rhizobiaceae	Aureimonas	NA
6a7071997f07ddc3b1a7b1f9fb57fce8	0	94	0	0	0	16	0	0	0	0	0	0	d__Bacteria	Actinobacteriota	Actinobacteria	Corynebacteriales	Corynebacteriaceae	Turicella	uncultured_bacterium
5c837bdc445d31dfa50624810713baf6	0	0	0	0	0	0	0	0	0	0	0	110	d__Bacteria	Proteobacteria	Alphaproteobacteria	Sphingomonadales	Sphingomonadaceae	Sphingomonas	NA
8d818c6a50b9e8011552ca215b35b956	0	109	0	0	0	0	0	0	0	0	0	0	d__Bacteria	Bacteroidota	Bacteroidia	Bacteroidales	F082	F082	uncultured_bacterium
f1618c3956fd90c4674e6b492dc0d8f5	0	0	0	109	0	0	0	0	0	0	0	0	Unassigned	NA	NA	NA	NA	NA	NA
889d25215615430ed6e340d817000318	0	0	0	0	0	109	0	0	0	0	0	0	d__Bacteria	Proteobacteria	Gammaproteobacteria	Pseudomonadales	Pseudomonadaceae	Pseudomonas	Pseudomonas_sp.
b1bd45fa34b9517052e16add1dd390fb	0	0	0	0	0	0	0	0	0	76	0	33	d__Bacteria	Proteobacteria	Gammaproteobacteria	Pseudomonadales	Pseudomonadaceae	Pseudomonas	NA
a788cd5b574c8bc6273bedf81c633e36	0	107	0	0	0	0	0	0	0	0	0	0	d__Bacteria	Bacteroidota	Bacteroidia	Bacteroidales	F082	F082	uncultured_bacterium
410b729dc7709bfb1161e14ceeb16c00	0	0	0	0	0	107	0	0	0	0	0	0	d__Bacteria	Proteobacteria	Gammaproteobacteria	Enterobacterales	Enterobacteriaceae	Klebsiella	NA
c6fb38b47c0c35f3d360689e862913c8	0	0	0	106	0	0	0	0	0	0	0	0	d__Bacteria	Proteobacteria	Gammaproteobacteria	Burkholderiales	Oxalobacteraceae	Duganella	NA
e160e64b3d26bdfd7539226ab3450411	0	0	0	0	0	106	0	0	0	0	0	0	d__Bacteria	Proteobacteria	Gammaproteobacteria	Burkholderiales	Rhodocyclaceae	Dechloromonas	NA
c425cf80d462f75d72ac8c0f6a8a2d4b	0	27	0	0	0	40	0	0	0	38	0	0	d__Bacteria	Firmicutes	Bacilli	Staphylococcales	Staphylococcaceae	Staphylococcus	Staphylococcus_hominis
fe0a76546613079e1ac38cc2f09c7890	0	0	0	0	0	0	0	0	0	42	0	63	d__Bacteria	Proteobacteria	Gammaproteobacteria	Burkholderiales	Oxalobacteraceae	Massilia	uncultured_bacterium
067bb30c453b59f53344e172a8820d5d	0	104	0	0	0	0	0	0	0	0	0	0	d__Bacteria	Firmicutes	Bacilli	Lactobacillales	Streptococcaceae	Streptococcus	NA
9202aa203a02e23be38b2ea1e947abcd	0	0	0	45	0	59	0	0	0	0	0	0	d__Bacteria	Firmicutes	Bacilli	Lactobacillales	Carnobacteriaceae	Granulicatella	uncultured_bacterium
08b74034f86886f2067bfb18ba64fa0f	0	0	0	0	0	102	0	0	0	0	0	0	d__Bacteria	Proteobacteria	Alphaproteobacteria	Sphingomonadales	Sphingomonadaceae	Sphingobium	NA
1c2f4699c1a40423364d21205a9aea7f	0	0	0	101	0	0	0	0	0	0	0	0	d__Bacteria	Actinobacteriota	Actinobacteria	Corynebacteriales	Corynebacteriaceae	Corynebacterium	uncultured_bacterium
02f55bee3f8a98db90b4771f00dd2a5a	0	0	0	34	0	67	0	0	0	0	0	0	d__Bacteria	Firmicutes	Bacilli	Staphylococcales	Staphylococcaceae	Staphylococcus	Staphylococcus_haemolyticus
26854e566ea7b4b15d2fa7ee953a530c	0	0	0	0	0	101	0	0	0	0	0	0	d__Bacteria	Proteobacteria	Gammaproteobacteria	Burkholderiales	Comamonadaceae	Comamonas	Comamonas_testosteroni
54a2a036b8406148c27c7b689ec41890	0	0	0	0	0	0	0	101	0	0	0	0	d__Bacteria	Proteobacteria	Gammaproteobacteria	Pseudomonadales	Pseudomonadaceae	Pseudomonas	Pseudomonas_viridiflava
baf5fee17f9b060befc51aed0445719c	0	0	0	0	0	99	0	0	0	0	0	0	d__Bacteria	Proteobacteria	Gammaproteobacteria	Pseudomonadales	Pseudomonadaceae	Pseudomonas	NA
2832d4383394335548f48068a3247c2f	0	0	0	0	0	0	0	99	0	0	0	0	d__Bacteria	Proteobacteria	Gammaproteobacteria	Burkholderiales	Rhodocyclaceae	Dechloromonas	NA
4edfa09623f5b57ae7ee58db13303dc5	0	0	0	0	0	98	0	0	0	0	0	0	d__Bacteria	Proteobacteria	Gammaproteobacteria	Enterobacterales	Enterobacteriaceae	Enterobacter	NA
cec9204c2d5b7f1d9c22b3a3523ee233	0	0	0	0	0	98	0	0	0	0	0	0	d__Bacteria	Proteobacteria	Alphaproteobacteria	Rhodobacterales	Rhodobacteraceae	Rhodobacter	uncultured_bacterium
b89613da177ff5957953563ac872ecdc	0	0	0	0	0	0	0	0	0	98	0	0	Unassigned	NA	NA	NA	NA	NA	NA
0769c83e31c871702af581b9fb193d6a	0	0	0	0	0	97	0	0	0	0	0	0	d__Bacteria	Proteobacteria	Gammaproteobacteria	Enterobacterales	Enterobacteriaceae	Enterobacter	NA
e85ba3deb8e269e9cab5a81fee63bb18	0	96	0	0	0	0	0	0	0	0	0	0	d__Bacteria	Firmicutes	Clostridia	Lachnospirales	Lachnospiraceae	NA	NA
ac6e059cb155260ca3d5412d467d9556	0	96	0	0	0	0	0	0	0	0	0	0	d__Bacteria	Proteobacteria	Gammaproteobacteria	Burkholderiales	Oxalobacteraceae	Duganella	NA
8177c8351de1761c8ab10a6dbf5d5252	0	95	0	0	0	0	0	0	0	0	0	0	d__Bacteria	Proteobacteria	Alphaproteobacteria	Rickettsiales	Mitochondria	Mitochondria	NA
602aae269a66e421c64e53dc7d316299	0	0	0	31	0	0	0	0	0	64	0	0	d__Bacteria	Firmicutes	Clostridia	Peptostreptococcales-Tissierellales	Peptostreptococcaceae	Romboutsia	NA
1cc9bd35d0453326457fe9f545a98575	0	0	0	0	0	94	0	0	0	0	0	0	d__Bacteria	Bacteroidota	Bacteroidia	Cytophagales	Hymenobacteraceae	Hymenobacter	uncultured_bacterium
4293a06834fc2e7096ebb8247b5db364	0	0	0	0	0	94	0	0	0	0	0	0	d__Bacteria	Proteobacteria	Gammaproteobacteria	Burkholderiales	Rhodocyclaceae	Dechloromonas	NA
47fff5bb532c53c1ec30f7e6ba23b758	0	93	0	0	0	0	0	0	0	0	0	0	d__Bacteria	Firmicutes	Bacilli	Lactobacillales	Streptococcaceae	Streptococcus	NA
ea3fb58fc74ce9ae3438c37ac99c4f09	0	0	0	93	0	0	0	0	0	0	0	0	d__Bacteria	Bacteroidota	Bacteroidia	Bacteroidales	F082	F082	uncultured_bacterium
e5421634575b4c6924b4c6b937e097b9	0	0	0	93	0	0	0	0	0	0	0	0	d__Bacteria	Proteobacteria	Gammaproteobacteria	Enterobacterales	Erwiniaceae	Erwinia	NA
f37bd3d735b5c819191a926a0e74ae56	0	92	0	0	0	0	0	0	0	0	0	0	d__Bacteria	Proteobacteria	Gammaproteobacteria	Burkholderiales	Oxalobacteraceae	Herminiimonas	NA
8e57d30cf9e91650507721adf193616e	0	92	0	0	0	0	0	0	0	0	0	0	d__Bacteria	Proteobacteria	Alphaproteobacteria	Rickettsiales	Mitochondria	Mitochondria	NA
62c46d3f31e1467a50176569525a8f05	0	75	0	0	0	0	0	0	0	10	0	7	d__Bacteria	Actinobacteriota	Actinobacteria	Kineosporiales	Kineosporiaceae	Kineosporia	NA
7cd5e69be8a61fae4b3cb5b8246a8550	0	0	0	92	0	0	0	0	0	0	0	0	d__Bacteria	Actinobacteriota	Actinobacteria	Corynebacteriales	Corynebacteriaceae	Lawsonella	uncultured_bacterium
9b76ca0a69344c186d3a9cd378ab4a99	0	0	0	0	0	92	0	0	0	0	0	0	d__Bacteria	Bacteroidota	Bacteroidia	Bacteroidales	Porphyromonadaceae	Porphyromonas	uncultured_bacterium
d57eef6fc59d6ddc53818f090dba3290	0	0	0	0	0	92	0	0	0	0	0	0	d__Bacteria	Proteobacteria	Gammaproteobacteria	Pseudomonadales	Pseudomonadaceae	Pseudomonas	Pseudomonas_putida
8871f9efe7570f056b1a0ebafcf614e7	0	0	0	0	0	0	0	92	0	0	0	0	d__Bacteria	Proteobacteria	Alphaproteobacteria	Rickettsiales	Anaplasmataceae	Wolbachia	Wolbachia_endosymbiont
92e4916d726bc9c21475a7503b4b26d3	0	91	0	0	0	0	0	0	0	0	0	0	Unassigned	NA	NA	NA	NA	NA	NA
170087d68673150c043eaadeb46d551e	0	0	0	0	0	0	0	91	0	0	0	0	d__Bacteria	Proteobacteria	Gammaproteobacteria	Pseudomonadales	Pseudomonadaceae	Pseudomonas	Pseudomonas_viridiflava
c8b4a685c5938dfa0cc667bcb5df3cb5	0	0	0	0	0	89	0	0	0	0	0	0	d__Bacteria	Actinobacteriota	Actinobacteria	Micrococcales	Dermabacteraceae	Brachybacterium	NA
e93a0f706429bd821df13d161f1467a0	0	0	0	0	0	89	0	0	0	0	0	0	d__Bacteria	Proteobacteria	Gammaproteobacteria	Burkholderiales	Hydrogenophilaceae	Hydrogenophilus	NA
a5add8f7c9cd860d005ba21f5228b0fa	0	0	0	88	0	0	0	0	0	0	0	0	d__Bacteria	Bacteroidota	Bacteroidia	Chitinophagales	Chitinophagaceae	Parafilimonas	NA
a874fa45fb3ea2f03abadb8aa33d7adc	0	0	0	88	0	0	0	0	0	0	0	0	d__Bacteria	Proteobacteria	Gammaproteobacteria	Enterobacterales	Enterobacteriaceae	Enterobacter	NA
19cd467c606dc409b44d48cb6ee0fa51	0	0	0	0	0	88	0	0	0	0	0	0	d__Bacteria	Proteobacteria	Alphaproteobacteria	Sphingomonadales	Sphingomonadaceae	Sphingobium	NA
4f3e3f061222690585edede4098f5c6f	0	0	0	0	0	76	0	0	0	0	0	12	d__Bacteria	Actinobacteriota	Actinobacteria	Micrococcales	Micrococcaceae	Micrococcus	NA
8fec228c5cf335bf055782620d0ddcce	0	0	0	0	0	0	0	0	0	40	0	48	d__Bacteria	Proteobacteria	Gammaproteobacteria	Burkholderiales	Oxalobacteraceae	Duganella	NA
0c2eb5189ffc89fa0733c0d04c5b2e05	0	0	0	0	0	0	0	69	0	18	0	0	d__Bacteria	Proteobacteria	Alphaproteobacteria	Acetobacterales	Acetobacteraceae	Acidiphilium	uncultured_bacterium
48389e4ef6e93e5a56bad897be4485a7	0	86	0	0	0	0	0	0	0	0	0	0	d__Bacteria	Bacteroidota	Bacteroidia	Bacteroidales	F082	F082	uncultured_bacterium
fe7189f5175eab0d7c8647e0487eb640	0	0	0	0	0	86	0	0	0	0	0	0	d__Bacteria	Proteobacteria	Gammaproteobacteria	Burkholderiales	Rhodocyclaceae	Dechloromonas	NA
ef6af19d4b523292ac1f48d445d81d72	0	0	0	0	0	86	0	0	0	0	0	0	d__Bacteria	Firmicutes	Bacilli	Staphylococcales	Staphylococcaceae	Staphylococcus	Staphylococcus_succinus
a35ebae14657d13a836571e7cedad307	0	85	0	0	0	0	0	0	0	0	0	0	d__Bacteria	Actinobacteriota	Actinobacteria	Corynebacteriales	Corynebacteriaceae	Corynebacterium	uncultured_bacterium
56590033d24121760f32cb3be6badc1d	0	0	0	85	0	0	0	0	0	0	0	0	d__Bacteria	Proteobacteria	Alphaproteobacteria	Rhizobiales	Beijerinckiaceae	Methylobacterium-Methylorubrum	NA
b4a74860e51b6f512a202b789d803a7b	0	0	0	0	0	84	0	0	0	0	0	0	d__Bacteria	Proteobacteria	Gammaproteobacteria	Burkholderiales	Comamonadaceae	Sphaerotilus	NA
65ac7b6dd5541aa35402dbd4998bd2f6	0	0	0	0	0	0	0	84	0	0	0	0	d__Bacteria	Actinobacteriota	Actinobacteria	Corynebacteriales	Corynebacteriaceae	Corynebacterium	uncultured_bacterium
4c1af85c48cf6b8dd299f19d93d58618	0	0	0	0	0	0	0	0	0	27	0	57	d__Bacteria	Proteobacteria	Gammaproteobacteria	Burkholderiales	Comamonadaceae	Acidovorax	NA
8d0a409b5e59b1d078d67c696a3a5fb6	0	0	0	0	0	0	0	0	0	0	0	84	Unassigned	NA	NA	NA	NA	NA	NA
352817aa9ef7209568b3f3af2fec7f38	0	83	0	0	0	0	0	0	0	0	0	0	d__Bacteria	Bacteroidota	Bacteroidia	Flavobacteriales	Weeksellaceae	Chryseobacterium	NA
536e9ab1d9be8c491506f11567c3d5e8	0	0	0	83	0	0	0	0	0	0	0	0	d__Bacteria	Cyanobacteria	Cyanobacteriia	Chloroplast	Chloroplast	Chloroplast	NA
47cabb8e9a54d9aeb9c8411f584f6aaa	0	0	0	0	0	83	0	0	0	0	0	0	d__Bacteria	Proteobacteria	Gammaproteobacteria	Burkholderiales	Rhodocyclaceae	Dechloromonas	NA
8a282a62d5e243e47f6b06f3f4562eef	0	0	0	0	0	83	0	0	0	0	0	0	d__Bacteria	Myxococcota	Myxococcia	Myxococcales	Myxococcaceae	P3OB-42	uncultured_bacterium
5f8db47ccceb6b2efd203b408fb7949d	0	0	0	0	0	0	0	0	0	46	0	37	d__Bacteria	Actinobacteriota	Actinobacteria	Micrococcales	Microbacteriaceae	Amnibacterium	NA
b218f688a6aa5f3ff4820eec3b588920	0	0	0	0	0	0	0	0	0	32	0	51	d__Bacteria	Proteobacteria	Gammaproteobacteria	Burkholderiales	Oxalobacteraceae	Massilia	uncultured_bacterium
a3d2764c1516d2967fdc8a3557e46b0b	0	64	0	0	0	0	0	0	0	0	0	18	d__Bacteria	Actinobacteriota	Actinobacteria	Kineosporiales	Kineosporiaceae	Kineococcus	NA
60ef3bed74c550531553f986e37df41a	0	0	0	82	0	0	0	0	0	0	0	0	d__Bacteria	Actinobacteriota	Actinobacteria	Corynebacteriales	Corynebacteriaceae	Corynebacterium	uncultured_bacterium
efabd25fab5d91a445b12b7a2a0fb44d	0	0	0	46	0	36	0	0	0	0	0	0	d__Bacteria	Bacteroidota	Bacteroidia	Flavobacteriales	Weeksellaceae	Chryseobacterium	NA
27ef2142298d2800b1370339e786adaf	0	0	0	0	0	82	0	0	0	0	0	0	d__Bacteria	Proteobacteria	Alphaproteobacteria	Sphingomonadales	Sphingomonadaceae	Sphingomonas	NA
c6663f60a66f349e29410a1c12e2b4a8	0	0	0	0	0	81	0	0	0	0	0	0	d__Bacteria	Firmicutes	Bacilli	Bacillales	Bacillaceae	Bacillus	NA
844821fbb269812f76ea7dd65e787db4	0	0	0	0	0	81	0	0	0	0	0	0	d__Bacteria	Firmicutes	Bacilli	Staphylococcales	Staphylococcaceae	Staphylococcus	NA
8d6bd5cf3e748ede43f241f64bd369b5	0	79	0	0	0	0	0	0	0	0	0	0	d__Bacteria	Gemmatimonadota	Gemmatimonadetes	Gemmatimonadales	Gemmatimonadaceae	uncultured	uncultured_bacterium
737f30129bcb64814ea579828556dac3	0	0	0	0	0	0	0	0	0	40	0	39	d__Bacteria	Actinobacteriota	Actinobacteria	Propionibacteriales	Nocardioidaceae	Nocardioides	Nocardioides_sp.
7b825a8ccdf83eb88f734b9e41fd716f	0	0	0	0	0	78	0	0	0	0	0	0	d__Bacteria	Bacteroidota	Bacteroidia	Cytophagales	Amoebophilaceae	Candidatus_Cardinium	NA
278a1f9a65ee8c8533faeaf0f0090d6d	0	0	0	0	0	78	0	0	0	0	0	0	d__Bacteria	Proteobacteria	Gammaproteobacteria	Burkholderiales	Rhodocyclaceae	Dechloromonas	NA
bc50ff70f466eea182ecc792c2132ecb	0	0	0	0	0	0	0	0	0	0	0	78	d__Bacteria	Proteobacteria	Alphaproteobacteria	Sphingomonadales	Sphingomonadaceae	Sphingomonas	NA
d6162b874ee92bd3d69a30f091108043	0	0	0	77	0	0	0	0	0	0	0	0	d__Bacteria	Proteobacteria	Gammaproteobacteria	Burkholderiales	Neisseriaceae	Neisseria	uncultured_bacterium
b92b470b6a9ed5745a562e73ea57cfca	0	0	0	0	0	77	0	0	0	0	0	0	d__Bacteria	Proteobacteria	Gammaproteobacteria	Burkholderiales	Comamonadaceae	NA	NA
99649d3f7e8dd7d12fc78749bf55ac56	0	0	0	0	0	0	0	0	0	39	0	38	d__Bacteria	Proteobacteria	Alphaproteobacteria	Sphingomonadales	Sphingomonadaceae	Sphingomonas	uncultured_bacterium
772a1cb686eb16bd6ce7f094d8cab9ef	0	0	0	0	0	0	0	0	0	0	0	77	d__Bacteria	Proteobacteria	Alphaproteobacteria	Sphingomonadales	Sphingomonadaceae	Sphingomonas	NA
529a247a498a14d1847f3b3382cecfae	0	0	0	0	0	76	0	0	0	0	0	0	d__Bacteria	Firmicutes	Bacilli	Staphylococcales	Staphylococcaceae	Staphylococcus	NA
a4f43f2461b93bd7eb3c968cfdbb257d	0	0	0	0	0	76	0	0	0	0	0	0	d__Bacteria	Proteobacteria	Alphaproteobacteria	Sphingomonadales	Sphingomonadaceae	Sphingomonas	NA
97738862006a4dc6ca3e59fd4b0e473b	0	75	0	0	0	0	0	0	0	0	0	0	d__Bacteria	Proteobacteria	Gammaproteobacteria	Enterobacterales	Pectobacteriaceae	Pectobacterium	NA
1dfefcc01e875f6015f709f9985ed150	0	65	0	0	0	0	0	0	0	10	0	0	d__Bacteria	Proteobacteria	Alphaproteobacteria	Acetobacterales	Acetobacteraceae	Roseomonas	NA
f87496f57360ebb133ec5ffcded015ec	0	0	0	0	0	75	0	0	0	0	0	0	d__Bacteria	Bacteroidota	Bacteroidia	Bacteroidales	Prevotellaceae	Prevotella	uncultured_bacterium
9eda37a392d827186d7170ed10504a36	0	0	0	0	0	0	0	75	0	0	0	0	d__Bacteria	Proteobacteria	Gammaproteobacteria	Burkholderiales	Rhodocyclaceae	Dechloromonas	NA
a84e43da3c8c9812f1990ba91ee7ea38	0	74	0	0	0	0	0	0	0	0	0	0	d__Bacteria	Proteobacteria	Gammaproteobacteria	Enterobacterales	Erwiniaceae	NA	NA
ee708b0daf64b4c37ea0be2c2422af93	0	74	0	0	0	0	0	0	0	0	0	0	d__Bacteria	Proteobacteria	Gammaproteobacteria	Pseudomonadales	Pseudomonadaceae	Pseudomonas	NA
1a1f134e63ee57923acdd17254ab8416	0	15	0	0	0	59	0	0	0	0	0	0	d__Bacteria	Firmicutes	Bacilli	Lactobacillales	Leuconostocaceae	Leuconostoc	Leuconostoc_mesenteroides
de2bae09bce95e1b7c99899b283efe77	0	0	0	74	0	0	0	0	0	0	0	0	Unassigned	NA	NA	NA	NA	NA	NA
588ace22dc1808eba09fc45fd4c42515	0	0	0	74	0	0	0	0	0	0	0	0	d__Bacteria	Cyanobacteria	Cyanobacteriia	Chloroplast	Chloroplast	Chloroplast	NA
3177a632d95efbb728a3019d5fa6a27f	0	0	0	0	0	0	0	0	0	74	0	0	d__Bacteria	Proteobacteria	Alphaproteobacteria	Sphingomonadales	Sphingomonadaceae	Ellin6055	NA
2a337e74a72fd20cc9010eb63275ed31	0	73	0	0	0	0	0	0	0	0	0	0	d__Bacteria	Bacteroidota	Bacteroidia	Sphingobacteriales	Sphingobacteriaceae	Sphingobacterium	NA
9fb9db91035e1a7397b25c3d448430a9	0	0	0	0	0	73	0	0	0	0	0	0	d__Bacteria	Proteobacteria	Alphaproteobacteria	Sphingomonadales	Sphingomonadaceae	Sphingobium	Sphingomonas_sp.
30fe575278376aa34ed3f4c5d46abaef	0	0	0	11	0	61	0	0	0	0	0	0	d__Bacteria	Proteobacteria	Alphaproteobacteria	Rhizobiales	Beijerinckiaceae	Methylobacterium-Methylorubrum	NA
10ae9fa32f2bfdc2ef2dc9f47cf0733e	0	0	0	0	0	0	0	0	0	0	0	72	d__Bacteria	Proteobacteria	Gammaproteobacteria	Burkholderiales	Oxalobacteraceae	Massilia	NA
070820dd727019838b2bbdcf3552c796	0	0	0	0	0	0	0	0	0	0	0	72	d__Bacteria	Actinobacteriota	Actinobacteria	Kineosporiales	Kineosporiaceae	Kineococcus	NA
c1b84e01582f60a5e1fcbba9831edccf	0	71	0	0	0	0	0	0	0	0	0	0	d__Bacteria	Bacteroidota	Bacteroidia	Flavobacteriales	Weeksellaceae	Chryseobacterium	NA
d9df133607dd44cbcb3f3375c47f0fce	0	0	0	0	0	0	0	31	0	12	0	28	d__Bacteria	Actinobacteriota	Actinobacteria	Propionibacteriales	Nocardioidaceae	Marmoricola	NA
8a4d456731e0af7281cabefcb6aba310	0	70	0	0	0	0	0	0	0	0	0	0	d__Bacteria	Actinobacteriota	Actinobacteria	Corynebacteriales	Nocardiaceae	Rhodococcus	NA
a7c8e50b51b5aa60193fbffebbd536bd	0	0	0	70	0	0	0	0	0	0	0	0	d__Bacteria	Proteobacteria	Gammaproteobacteria	Pseudomonadales	Pseudomonadaceae	Pseudomonas	Pseudomonas_putida
edf390f2a0c5ac95ce0df1f3fe2b3891	0	0	0	0	8	0	0	0	0	27	28	7	d__Bacteria	Actinobacteriota	Actinobacteria	Kineosporiales	Kineosporiaceae	Kineococcus	NA
cbdb9cbe0e0f3c3ecd6cd5b6a1e63c96	0	0	0	0	0	70	0	0	0	0	0	0	d__Bacteria	Proteobacteria	Alphaproteobacteria	Sphingomonadales	Sphingomonadaceae	Sphingobium	NA
89227f00933de2cd439d556ea53934cd	0	0	0	0	0	0	0	70	0	0	0	0	d__Bacteria	Proteobacteria	Alphaproteobacteria	Rhizobiales	Xanthobacteraceae	Bradyrhizobium	Bradyrhizobium_sp.
e7af6211501e0dc9d0e4135387e79646	0	0	0	69	0	0	0	0	0	0	0	0	d__Bacteria	Proteobacteria	Gammaproteobacteria	Pseudomonadales	Pseudomonadaceae	Pseudomonas	NA
1a5662168b847a87c4eab50e68ec414f	0	0	0	0	0	69	0	0	0	0	0	0	d__Bacteria	Proteobacteria	Gammaproteobacteria	Enterobacterales	Enterobacteriaceae	Citrobacter	Citrobacter_sp.
9c75cd23d0de16f033f83dabd4b06d39	0	0	0	0	0	68	0	0	0	0	0	0	d__Bacteria	Cyanobacteria	Cyanobacteriia	Chloroplast	Chloroplast	Chloroplast	NA
caff430b21e4e8c69a15c14b6072f65d	0	0	0	0	0	68	0	0	0	0	0	0	d__Bacteria	Proteobacteria	Alphaproteobacteria	Caulobacterales	Caulobacteraceae	Phenylobacterium	NA
5bcf56bef359085abcc8bf7095dfa3b2	0	0	0	0	0	0	0	0	0	68	0	0	d__Bacteria	Proteobacteria	Gammaproteobacteria	Burkholderiales	Comamonadaceae	Variovorax	NA
8a964de9b2831ef08d64d2af87a7b9bd	0	0	0	0	0	0	0	0	0	42	0	26	d__Bacteria	Bacteroidota	Bacteroidia	Cytophagales	Hymenobacteraceae	Hymenobacter	uncultured_bacterium
6d5d0e7b022d238e12b80662562e00a0	0	0	0	0	0	0	0	0	0	0	0	68	d__Bacteria	Proteobacteria	Alphaproteobacteria	Rhizobiales	Rhizobiaceae	Aureimonas	NA
cadf3804f456cd89748e1116d84d2369	0	0	0	67	0	0	0	0	0	0	0	0	d__Bacteria	Proteobacteria	Alphaproteobacteria	Rhizobiales	Rhizobiaceae	Allorhizobium-Neorhizobium-Pararhizobium-Rhizobium	NA
d35f1aaba0e565ab9237b13c809d7962	0	0	0	0	0	67	0	0	0	0	0	0	d__Bacteria	Bacteroidota	Bacteroidia	Cytophagales	Hymenobacteraceae	Hymenobacter	uncultured_bacterium
94941d74dff44b79fb89a46179695494	0	0	0	0	0	67	0	0	0	0	0	0	d__Bacteria	Proteobacteria	Alphaproteobacteria	Sphingomonadales	Sphingomonadaceae	Sphingomonas	NA
59ca534303966036a5b8cdfabf50e85c	0	0	0	0	0	67	0	0	0	0	0	0	d__Bacteria	Proteobacteria	Alphaproteobacteria	Sphingomonadales	Sphingomonadaceae	Sphingobium	NA
d8e38db04c40e1546bf54dc8feaa3c60	0	0	0	0	0	0	0	0	0	0	0	67	d__Bacteria	Actinobacteriota	Actinobacteria	Kineosporiales	Kineosporiaceae	Kineococcus	NA
82d06936e66c3fcccbc70e9c175e9828	0	66	0	0	0	0	0	0	0	0	0	0	d__Bacteria	Proteobacteria	Alphaproteobacteria	Rickettsiales	Anaplasmataceae	Wolbachia	NA
14ddaf7d057d6e8f8ca5dee963cfadb5	0	0	0	66	0	0	0	0	0	0	0	0	d__Bacteria	Firmicutes	Bacilli	Thermicanales	Thermicanaceae	Thermicanus	NA
3f72c9be55e297b6d6677f23fed28495	0	0	0	0	0	66	0	0	0	0	0	0	d__Bacteria	Firmicutes	Bacilli	Staphylococcales	Gemellaceae	Gemella	uncultured_bacterium
ebb6bb180709f32cf35596b2aba0ad91	0	0	0	0	0	0	0	66	0	0	0	0	Unassigned	NA	NA	NA	NA	NA	NA
edeb618f3909992c2a55403e4a58409a	0	65	0	0	0	0	0	0	0	0	0	0	d__Bacteria	Proteobacteria	Gammaproteobacteria	Enterobacterales	Enterobacteriaceae	Klebsiella	Klebsiella_pneumoniae
89a50d7a8607e289ac4cdd1276bcdd83	0	0	0	0	0	0	0	0	0	65	0	0	d__Bacteria	Proteobacteria	Gammaproteobacteria	Burkholderiales	Oxalobacteraceae	Massilia	NA
1fcbc7a39a898ac86cfea590703d6dd8	0	0	0	0	0	0	0	0	0	0	0	65	d__Bacteria	Proteobacteria	Gammaproteobacteria	Burkholderiales	Oxalobacteraceae	Massilia	uncultured_bacterium
e7f00500b8d2353338b8a67696e8c141	0	16	0	0	0	46	0	0	0	2	0	0	d__Bacteria	Proteobacteria	Gammaproteobacteria	Pseudomonadales	Pseudomonadaceae	Pseudomonas	NA
4399d1ad39c11f9891b938fd481be3de	0	0	0	0	0	0	0	64	0	0	0	0	d__Bacteria	Proteobacteria	Alphaproteobacteria	Rhizobiales	Xanthobacteraceae	Bradyrhizobium	Bradyrhizobium_sp.
dc96f9f92f4ff22828cd6cf7f498c348	0	0	0	0	0	0	0	64	0	0	0	0	d__Bacteria	Proteobacteria	Alphaproteobacteria	Sphingomonadales	Sphingomonadaceae	Sphingobium	NA
cd6f2f8f7a2b38deaa6bb2dff57d1e8d	0	0	0	0	0	0	0	0	0	64	0	0	d__Bacteria	Proteobacteria	Gammaproteobacteria	Burkholderiales	Comamonadaceae	NA	NA
140a7a34d749c04c9bd89be59680ac77	0	0	0	0	0	63	0	0	0	0	0	0	d__Bacteria	Proteobacteria	Gammaproteobacteria	Burkholderiales	Oxalobacteraceae	Massilia	uncultured_bacterium
3b07ca4d9f2dc7397a5affbb2a74d042	0	0	0	0	0	63	0	0	0	0	0	0	d__Bacteria	Proteobacteria	Gammaproteobacteria	Burkholderiales	Rhodocyclaceae	Dechloromonas	NA
ad3c9d16d1fd6d6cadd22e11d55bcfd9	0	0	0	0	0	0	0	0	0	63	0	0	d__Bacteria	Proteobacteria	Gammaproteobacteria	Pseudomonadales	Pseudomonadaceae	Pseudomonas	NA
36dc7a9c1518369f3ee963775123d47b	0	0	0	0	0	0	0	62	0	0	0	0	d__Bacteria	Proteobacteria	Alphaproteobacteria	Rhizobiales	Rhizobiaceae	Aureimonas	NA
a6867de4d05bdb59759e89c5d512f1cc	0	0	0	0	0	0	0	44	0	0	0	18	d__Bacteria	Proteobacteria	Gammaproteobacteria	Xanthomonadales	Xanthomonadaceae	Xanthomonas	NA
b42b518e463f42fe76940a76c300df97	0	61	0	0	0	0	0	0	0	0	0	0	d__Bacteria	Firmicutes	Bacilli	RF39	RF39	RF39	uncultured_bacterium
78d61c3a80d06b276f5debe330dbe75f	0	61	0	0	0	0	0	0	0	0	0	0	Unassigned	NA	NA	NA	NA	NA	NA
a2d3f9c5c4e194da22a8bbc94d7c1126	0	0	0	0	0	61	0	0	0	0	0	0	d__Bacteria	Proteobacteria	Gammaproteobacteria	Burkholderiales	Rhodocyclaceae	Dechloromonas	NA
8c6bf4f5c05fe3cef3fe124715f04f77	0	0	0	0	0	0	0	61	0	0	0	0	d__Bacteria	Bacteroidota	Bacteroidia	Chitinophagales	Chitinophagaceae	NA	NA
76452db27412598c4ba16a55d77eb337	0	0	0	0	0	0	0	19	3	39	0	0	d__Bacteria	Bacteroidota	Bacteroidia	Sphingobacteriales	Sphingobacteriaceae	NA	NA
9f579a9f76b9db4281386d6cfa232e42	0	0	0	0	0	0	0	0	0	50	0	11	d__Bacteria	Proteobacteria	Alphaproteobacteria	Rhizobiales	Beijerinckiaceae	Methylobacterium-Methylorubrum	NA
298ebfb7cfb21747d46b41a44a529185	0	0	0	60	0	0	0	0	0	0	0	0	d__Bacteria	Firmicutes	Bacilli	Bacillales	Planococcaceae	Domibacillus	NA
a302787030150bb91c14226481d6a75d	0	0	0	0	0	60	0	0	0	0	0	0	d__Bacteria	Firmicutes	Bacilli	Bacillales	Bacillaceae	Bacillus	NA
258da1f0dff445b523b8eb4fea3dd4fc	0	0	0	0	0	0	0	0	0	60	0	0	d__Bacteria	Proteobacteria	Alphaproteobacteria	Caulobacterales	Caulobacteraceae	Phenylobacterium	NA
f054cc88c1a19a44f927a4db2dcfcd60	0	0	0	0	0	0	0	0	0	22	0	38	d__Bacteria	Firmicutes	Bacilli	Bacillales	Bacillaceae	Bacillus	Bacillus_sp.
6fa5a7be091eecd422cabc572ec95170	0	59	0	0	0	0	0	0	0	0	0	0	d__Bacteria	Firmicutes	Clostridia	Oscillospirales	Ruminococcaceae	Incertae_Sedis	NA
f155caf7d0a135d3f183567f7b5522a9	0	59	0	0	0	0	0	0	0	0	0	0	d__Bacteria	Proteobacteria	Gammaproteobacteria	Burkholderiales	Alcaligenaceae	Achromobacter	NA
466a3911c40988d592f9e2e435c92c41	0	0	0	59	0	0	0	0	0	0	0	0	d__Bacteria	Actinobacteriota	Actinobacteria	Propionibacteriales	Nocardioidaceae	Marmoricola	uncultured_bacterium
a2176a2f4c1f1c53146b6673e8ac9c2c	0	0	0	59	0	0	0	0	0	0	0	0	d__Bacteria	Chloroflexi	KD4-96	KD4-96	KD4-96	KD4-96	uncultured_bacterium
9ecb28742416ea13b77525e86f24a837	0	0	0	59	0	0	0	0	0	0	0	0	d__Bacteria	Actinobacteriota	Thermoleophilia	Gaiellales	uncultured	uncultured	uncultured_bacterium
f0ee93818d10f4f0816330509c674cd5	0	0	0	0	0	59	0	0	0	0	0	0	d__Bacteria	Proteobacteria	Gammaproteobacteria	Pseudomonadales	Pseudomonadaceae	Pseudomonas	NA
e6659eb921aaffe29bdba0beedb26f7c	0	0	0	0	0	59	0	0	0	0	0	0	d__Bacteria	Proteobacteria	Gammaproteobacteria	Burkholderiales	Rhodocyclaceae	Dechloromonas	NA
ddacb5117ff00fa66990a41ec182fa04	0	0	0	0	0	0	0	58	0	0	0	0	d__Bacteria	Proteobacteria	Alphaproteobacteria	Rhizobiales	Xanthobacteraceae	Bradyrhizobium	Bradyrhizobium_sp.
b3d54fad99dd33da84caa9187082f3e9	0	0	0	0	0	0	0	0	0	33	0	25	d__Bacteria	Proteobacteria	Gammaproteobacteria	Burkholderiales	Comamonadaceae	NA	NA
2ecb9eda33d77f65aa920b4e3a0702cf	0	0	0	57	0	0	0	0	0	0	0	0	d__Bacteria	Proteobacteria	Gammaproteobacteria	Burkholderiales	Comamonadaceae	Hydrogenophaga	NA
a0e2bc076ed5a0af91f5e812a332e22f	0	0	0	0	0	57	0	0	0	0	0	0	d__Bacteria	Bacteroidota	Bacteroidia	Bacteroidales	Prevotellaceae	Alloprevotella	NA
b9857530ad974936577f391f59861302	0	0	0	0	0	50	0	0	0	7	0	0	d__Bacteria	Firmicutes	Clostridia	Lachnospirales	Lachnospiraceae	NA	NA
a3d30c4d4afbfe1798e5e70c8dab3733	0	56	0	0	0	0	0	0	0	0	0	0	Unassigned	NA	NA	NA	NA	NA	NA
3758f436ef837092cfc105aae9f81189	0	0	0	0	0	56	0	0	0	0	0	0	d__Bacteria	Proteobacteria	Gammaproteobacteria	Burkholderiales	Comamonadaceae	Pelomonas	Pelomonas_saccharophila
302eae736a39643d146d7195f69c1163	0	0	0	0	0	0	0	56	0	0	0	0	d__Bacteria	Proteobacteria	Alphaproteobacteria	Sphingomonadales	Sphingomonadaceae	Sphingomonas	NA
549bccf0fe7a44bc46b2a659f6c9e213	0	0	0	0	0	0	0	56	0	0	0	0	d__Bacteria	Proteobacteria	Gammaproteobacteria	Burkholderiales	Rhodocyclaceae	Dechloromonas	NA
6c1be97e4857872b067307d99226e59f	0	0	0	0	0	0	0	56	0	0	0	0	d__Bacteria	Proteobacteria	Gammaproteobacteria	Burkholderiales	Rhodocyclaceae	Dechloromonas	NA
53fbd7be426af6f63171b1a572e2d601	0	0	0	55	0	0	0	0	0	0	0	0	Unassigned	NA	NA	NA	NA	NA	NA
f64eba5a78db296ce9bd36666e367aff	0	0	0	0	0	0	0	0	0	12	0	43	d__Bacteria	Proteobacteria	Alphaproteobacteria	Reyranellales	Reyranellaceae	Reyranella	NA
aa040c95506c85408ef0f406aa0e277f	0	0	0	0	0	0	0	0	0	0	0	55	d__Bacteria	Actinobacteriota	Actinobacteria	Frankiales	Geodermatophilaceae	Klenkia	NA
cbf52627fc3beb55a7175d50b339fb46	0	0	0	54	0	0	0	0	0	0	0	0	d__Bacteria	Actinobacteriota	Actinobacteria	Streptomycetales	Streptomycetaceae	Streptacidiphilus	NA
d9593750ac0fec7dd06b7127a512fcde	0	0	0	54	0	0	0	0	0	0	0	0	d__Bacteria	Proteobacteria	Alphaproteobacteria	Caulobacterales	Caulobacteraceae	NA	NA
b671a48e428f73b45726bc320c650692	0	0	0	54	0	0	0	0	0	0	0	0	d__Bacteria	Proteobacteria	Gammaproteobacteria	Xanthomonadales	Xanthomonadaceae	Vulcaniibacterium	uncultured_bacterium
8c2f4e63fe885f61d2a4ecaed805fffa	0	0	0	0	0	54	0	0	0	0	0	0	d__Bacteria	Proteobacteria	Gammaproteobacteria	Burkholderiales	Rhodocyclaceae	Dechloromonas	NA
be6610a2573b47bd7c85c92f304a9a6a	0	0	0	0	0	54	0	0	0	0	0	0	d__Bacteria	Firmicutes	Clostridia	Lachnospirales	Lachnospiraceae	NA	NA
f7eb6a6a4826ea1a3c8333667046889b	0	53	0	0	0	0	0	0	0	0	0	0	d__Bacteria	Firmicutes	Bacilli	Staphylococcales	Staphylococcaceae	Staphylococcus	Staphylococcus_saprophyticus
cfaf94ba298cc80bf065f558927b5368	0	0	0	0	0	0	0	53	0	0	0	0	d__Bacteria	Proteobacteria	Gammaproteobacteria	Enterobacterales	Pectobacteriaceae	Sodalis	NA
2d90f94d12ee981243bdda8ee48101fe	0	0	0	52	0	0	0	0	0	0	0	0	d__Bacteria	Proteobacteria	Gammaproteobacteria	Enterobacterales	Enterobacteriaceae	Raoultella	Raoultella_ornithinolytica
361ec24389d4a12ddc3af132e8ed9cca	0	0	0	0	0	52	0	0	0	0	0	0	d__Bacteria	Cyanobacteria	Cyanobacteriia	Chloroplast	Chloroplast	Chloroplast	NA
25d1a00f0e5745d5bfe3a93af513866b	0	0	0	0	0	52	0	0	0	0	0	0	d__Bacteria	Proteobacteria	Gammaproteobacteria	Burkholderiales	Rhodocyclaceae	Dechloromonas	NA
02783fe5e9ef28c1c58a31d4b2248e08	0	0	0	0	0	0	0	0	0	44	0	8	d__Bacteria	Proteobacteria	Gammaproteobacteria	Burkholderiales	Burkholderiaceae	Ralstonia	NA
ba7f564b32b53d16dd69a1a949afe84f	0	0	0	0	0	0	0	0	0	38	0	14	d__Bacteria	Bacteroidota	Bacteroidia	Cytophagales	Spirosomaceae	Spirosoma	uncultured_bacterium
d878207fdf24f1df51e3c1064bb2a375	0	0	0	0	0	0	0	0	0	10	0	42	d__Bacteria	Proteobacteria	Alphaproteobacteria	Sphingomonadales	Sphingomonadaceae	Novosphingobium	NA
4ca2cf913f9090aa7101c3293a689c61	0	0	0	0	0	51	0	0	0	0	0	0	d__Bacteria	Firmicutes	Bacilli	Lactobacillales	Aerococcaceae	Aerococcus	NA
c8601f685142b795c07ba784b48fd153	0	0	0	0	0	51	0	0	0	0	0	0	d__Bacteria	Actinobacteriota	Actinobacteria	Corynebacteriales	Corynebacteriaceae	Corynebacterium	NA
2d24d74ad0ad72a97e57e077c0f1dc1c	0	0	0	0	0	19	0	32	0	0	0	0	d__Bacteria	Actinobacteriota	Actinobacteria	Micrococcales	Microbacteriaceae	Curtobacterium	NA
dde29795380493b925e4caa861a6d1be	0	0	0	0	0	0	0	0	0	51	0	0	d__Bacteria	Proteobacteria	Gammaproteobacteria	Burkholderiales	Oxalobacteraceae	Duganella	NA
5cc792f8c1bd1619e6b4ccd8b81ec624	0	0	0	0	0	0	0	0	0	0	0	51	d__Bacteria	Bacteroidota	Bacteroidia	Sphingobacteriales	Sphingobacteriaceae	NA	NA
55eb24c29f92316d356e17a00ddee5d0	0	0	0	0	0	0	0	0	0	0	0	51	d__Bacteria	Proteobacteria	Alphaproteobacteria	Sphingomonadales	Sphingomonadaceae	Sphingobium	NA
9cdf7bb3118ccdb076f27d0e08e51069	0	0	0	0	0	50	0	0	0	0	0	0	d__Bacteria	Proteobacteria	Gammaproteobacteria	Pseudomonadales	Moraxellaceae	Acinetobacter	NA
194913fc908e067b885b6fcf787cee4b	0	0	0	0	0	0	0	40	0	1	9	0	d__Bacteria	Bacteroidota	Bacteroidia	Chitinophagales	Chitinophagaceae	NA	NA
06702ce83e27ba453154fa80241c8b07	0	0	0	0	0	0	0	0	0	0	0	50	Unassigned	NA	NA	NA	NA	NA	NA
55d547b9548936e4a0fbfe65a7c3095f	0	0	0	49	0	0	0	0	0	0	0	0	d__Bacteria	Cyanobacteria	Cyanobacteriia	Chloroplast	Chloroplast	Chloroplast	NA
85f2ca19789587ffb14bceb88613adc2	0	0	0	0	0	49	0	0	0	0	0	0	d__Bacteria	Bacteroidota	Bacteroidia	Bacteroidales	Porphyromonadaceae	Porphyromonas	Porphyromonas_gingivalis
34502ac9054db129333fdb00e5bb9337	0	0	0	0	0	49	0	0	0	0	0	0	d__Bacteria	Proteobacteria	Gammaproteobacteria	Burkholderiales	Rhodocyclaceae	Dechloromonas	NA
59cd5eeab8e60a481ccf4aa49efc1941	0	0	0	0	0	0	0	49	0	0	0	0	d__Bacteria	Proteobacteria	Gammaproteobacteria	Burkholderiales	Rhodocyclaceae	Dechloromonas	NA
2b54994aa3af55e98e55969e19950d23	0	0	0	0	0	0	0	49	0	0	0	0	d__Bacteria	Proteobacteria	Gammaproteobacteria	Burkholderiales	Oxalobacteraceae	Massilia	NA
6cca28212f379895e5ffafc80f2e745e	0	0	0	0	0	0	0	0	0	0	0	49	d__Bacteria	Proteobacteria	Gammaproteobacteria	Burkholderiales	Comamonadaceae	NA	NA
4f9fdf32ea04c8539fb8a7ce1788d064	0	0	0	48	0	0	0	0	0	0	0	0	d__Bacteria	Proteobacteria	Gammaproteobacteria	Pseudomonadales	Pseudomonadaceae	Pseudomonas	NA
0925f521a227fc250fc61d654a7efb22	0	0	0	48	0	0	0	0	0	0	0	0	d__Bacteria	Proteobacteria	Gammaproteobacteria	Pseudomonadales	Pseudomonadaceae	Pseudomonas	NA
ca3ca16e34d523db3e05acedd2ac23a1	0	0	0	0	0	48	0	0	0	0	0	0	d__Bacteria	Firmicutes	Bacilli	Bacillales	Bacillaceae	Bacillus	uncultured_bacterium
2f68ecfa9e7c9bb43b732c564a2d8b28	0	0	0	0	0	48	0	0	0	0	0	0	d__Bacteria	Myxococcota	Myxococcia	Myxococcales	Myxococcaceae	P3OB-42	uncultured_bacterium
bcee3d3646f5331740ee5ed934475c19	0	0	0	0	0	48	0	0	0	0	0	0	d__Bacteria	Proteobacteria	Gammaproteobacteria	Burkholderiales	Rhodocyclaceae	Dechloromonas	Dechloromonas_sp.
6f4efbab106c3b7908626683c66367ce	0	0	0	0	0	48	0	0	0	0	0	0	d__Bacteria	Proteobacteria	Gammaproteobacteria	Burkholderiales	Comamonadaceae	Schlegelella	NA
becfc86f68fa281e52d372c202d3f590	0	0	0	0	0	0	0	48	0	0	0	0	d__Bacteria	Proteobacteria	Alphaproteobacteria	Sphingomonadales	Sphingomonadaceae	Sphingobium	NA
c258e3f7e923aa5beb1d58b4eb5ca033	0	0	0	0	0	0	0	11	0	0	0	37	d__Bacteria	Proteobacteria	Gammaproteobacteria	Burkholderiales	Oxalobacteraceae	Massilia	uncultured_bacterium
8a114e341818bda7083c4121e3729036	0	0	0	0	0	0	0	0	0	48	0	0	d__Bacteria	Actinobacteriota	Actinobacteria	Micrococcales	Microbacteriaceae	NA	NA
6e19081b06c5b1dc2f462ea15ba602f0	0	0	0	0	0	0	0	0	0	48	0	0	d__Bacteria	Proteobacteria	Alphaproteobacteria	Sphingomonadales	Sphingomonadaceae	Sphingomonas	NA
25ef91c5dfdf76047a339a3cb8cea279	0	0	0	47	0	0	0	0	0	0	0	0	d__Bacteria	Firmicutes	Bacilli	Lactobacillales	Streptococcaceae	Streptococcus	Streptococcus_salivarius
f92a04c46568546bb0154dc1b5f7ff66	0	0	0	0	0	47	0	0	0	0	0	0	d__Bacteria	Proteobacteria	Gammaproteobacteria	Burkholderiales	Rhodocyclaceae	Dechloromonas	NA
45c0d7fab389c698aad153f01685d806	0	0	0	0	0	0	0	0	0	47	0	0	d__Bacteria	Proteobacteria	Gammaproteobacteria	Pseudomonadales	Moraxellaceae	Acinetobacter	NA
76f599bdf6243e0dbb8c11ef942bb738	0	0	0	0	0	0	0	0	0	18	0	29	d__Bacteria	Actinobacteriota	Actinobacteria	Propionibacteriales	Nocardioidaceae	Aeromicrobium	Aeromicrobium_sp.
fb5dde8783f57e7ec16536c4f807097c	0	46	0	0	0	0	0	0	0	0	0	0	d__Bacteria	Firmicutes	Bacilli	Lactobacillales	Lactobacillaceae	Lactobacillus	NA
6f286f78f1ead4431e0d33b00f48d964	0	0	0	0	0	46	0	0	0	0	0	0	d__Bacteria	Proteobacteria	Gammaproteobacteria	Pseudomonadales	Pseudomonadaceae	Pseudomonas	NA
60087c5ccad58278b7db0033c5b499d7	0	0	0	0	0	0	0	0	0	18	0	28	d__Bacteria	Proteobacteria	Gammaproteobacteria	Burkholderiales	Oxalobacteraceae	Massilia	NA
7fd9fe6dcbfe3ad2ba867ad932d34eee	0	0	0	0	0	0	0	0	0	0	0	46	d__Bacteria	Proteobacteria	Alphaproteobacteria	Acetobacterales	Acetobacteraceae	Acidiphilium	NA
0d8af801412f199bc672cb0678c29366	0	45	0	0	0	0	0	0	0	0	0	0	d__Bacteria	Proteobacteria	Gammaproteobacteria	Pseudomonadales	Pseudomonadaceae	Pseudomonas	NA
d481147fb5d198940b914b604fa2890b	0	0	0	45	0	0	0	0	0	0	0	0	d__Bacteria	Proteobacteria	Alphaproteobacteria	Caulobacterales	Caulobacteraceae	Phenylobacterium	uncultured_bacterium
71b5734ac42c644caf2791712b13134d	0	0	0	0	0	45	0	0	0	0	0	0	d__Bacteria	Actinobacteriota	Actinobacteria	Pseudonocardiales	Pseudonocardiaceae	Saccharopolyspora	Saccharopolyspora_rectivirgula
41c48a186df5e6efaa420961f98fb4c8	0	24	0	0	0	20	0	0	0	0	0	0	Unassigned	NA	NA	NA	NA	NA	NA
23399c511d7c53841b344b1ae6ab169d	0	0	0	44	0	0	0	0	0	0	0	0	d__Bacteria	Proteobacteria	Alphaproteobacteria	Caulobacterales	Caulobacteraceae	Phenylobacterium	NA
981bb67d6671ae8a87e4686e9e71473d	0	0	0	44	0	0	0	0	0	0	0	0	d__Bacteria	Firmicutes	Bacilli	Brevibacillales	Brevibacillaceae	Brevibacillus	NA
3fa082dd4c72f4726cb238229b833caf	0	0	0	0	0	44	0	0	0	0	0	0	d__Bacteria	Proteobacteria	Gammaproteobacteria	Burkholderiales	Rhodocyclaceae	Dechloromonas	NA
9fb3541ad2018e2c1f130b29685c6f8d	0	0	0	0	0	0	0	44	0	0	0	0	d__Bacteria	Proteobacteria	Alphaproteobacteria	Caulobacterales	Caulobacteraceae	Phenylobacterium	NA
b64aec77cda550d69fb4519314722516	0	0	0	0	0	0	0	0	0	0	0	44	d__Bacteria	Proteobacteria	Gammaproteobacteria	Pseudomonadales	Moraxellaceae	Acinetobacter	NA
5cb18c9ccda9aa36b7876cc37bd7936b	0	43	0	0	0	0	0	0	0	0	0	0	d__Bacteria	Bacteroidota	Bacteroidia	Bacteroidales	Prevotellaceae	Prevotellaceae_UCG-003	uncultured_rumen
040a3784a1d960f453b4a6fbd7ab7560	0	0	0	43	0	0	0	0	0	0	0	0	d__Bacteria	Firmicutes	Clostridia	Peptostreptococcales-Tissierellales	Peptostreptococcales-Tissierellales	Anaerococcus	uncultured_bacterium
b41e39a8e3669ffabb1c73f7844e5b86	0	0	0	0	0	43	0	0	0	0	0	0	d__Bacteria	Proteobacteria	Alphaproteobacteria	Azospirillales	Azospirillaceae	Azospirillum	uncultured_bacterium
13d47491540d48ddde1b1852687c233d	0	0	0	0	0	43	0	0	0	0	0	0	d__Bacteria	Proteobacteria	Gammaproteobacteria	Burkholderiales	Rhodocyclaceae	Dechloromonas	NA
b237b6f0e89f2ff97c0be8a4f176057d	0	0	0	0	0	43	0	0	0	0	0	0	d__Bacteria	Proteobacteria	Alphaproteobacteria	Sphingomonadales	Sphingomonadaceae	Sphingobium	NA
2c0c7adec35f05b11fa25c18f1866876	0	0	0	0	0	0	0	43	0	0	0	0	d__Bacteria	Proteobacteria	Gammaproteobacteria	Burkholderiales	Comamonadaceae	Acidovorax	NA
fb4826e22bd205abbe577e3fdc4fdfae	0	0	0	0	0	0	0	16	0	0	0	27	d__Bacteria	Proteobacteria	Gammaproteobacteria	Burkholderiales	Comamonadaceae	NA	NA
12f0dd24d42d184f0ecbbe01d58bbd55	0	0	0	0	0	0	0	0	0	43	0	0	d__Bacteria	Proteobacteria	Gammaproteobacteria	Burkholderiales	Oxalobacteraceae	Massilia	uncultured_bacterium
eaea8873d4591ea2f1f5425365fa2b91	0	0	0	42	0	0	0	0	0	0	0	0	Unassigned	NA	NA	NA	NA	NA	NA
c2b858f8a05150dede7dabe19e6aea89	0	0	0	0	0	0	0	42	0	0	0	0	d__Bacteria	Actinobacteriota	Actinobacteria	Micrococcales	Brevibacteriaceae	Brevibacterium	NA
39743a17f52a3f7b29b48e8051da83d0	0	0	0	0	0	0	0	0	0	0	0	42	d__Bacteria	Bacteroidota	Bacteroidia	Chitinophagales	Chitinophagaceae	NA	NA
a368e5fb180ea73c6941d95030e025ee	0	0	0	0	0	0	0	0	0	0	0	42	d__Bacteria	Proteobacteria	Alphaproteobacteria	Caulobacterales	Caulobacteraceae	Phenylobacterium	NA
2d17fa5dabb63dba25e28799fa848831	0	41	0	0	0	0	0	0	0	0	0	0	d__Bacteria	Bacteroidota	Bacteroidia	Bacteroidales	Muribaculaceae	Muribaculaceae	NA
f5bdc7348742b096c2506aa61b685d89	0	0	0	0	0	0	0	0	0	0	0	41	d__Bacteria	Firmicutes	Bacilli	Bacillales	Bacillaceae	Bacillus	uncultured_bacterium
7a433fd5d7854c08efc24d0cecefe29e	0	40	0	0	0	0	0	0	0	0	0	0	Unassigned	NA	NA	NA	NA	NA	NA
a48dddb4d3f432676c6ba9321ca29d3b	0	0	0	0	0	40	0	0	0	0	0	0	d__Bacteria	Firmicutes	Bacilli	Lactobacillales	Lactobacillaceae	Lactobacillus	uncultured_bacterium
fd52942a26620e4eff929fcb16d6734d	0	0	0	0	0	40	0	0	0	0	0	0	d__Bacteria	Firmicutes	Bacilli	Staphylococcales	Gemellaceae	Gemella	uncultured_bacterium
5a98061a0544edb3ffe066388153fa84	0	0	0	0	0	40	0	0	0	0	0	0	d__Bacteria	Proteobacteria	Gammaproteobacteria	Pseudomonadales	Pseudomonadaceae	Pseudomonas	Pseudomonas_putida
84aff4729b2121d55b84de1fa082da10	0	0	0	39	0	0	0	0	0	0	0	0	d__Bacteria	Proteobacteria	Gammaproteobacteria	Enterobacterales	Enterobacteriaceae	Klebsiella	NA
9c4516c86cfc1507ce2c4346320b633e	0	0	0	39	0	0	0	0	0	0	0	0	d__Bacteria	Proteobacteria	Gammaproteobacteria	Burkholderiales	Oxalobacteraceae	Massilia	uncultured_bacterium
7842705c37fcca305911803b1b15051a	0	0	0	39	0	0	0	0	0	0	0	0	d__Bacteria	Proteobacteria	Gammaproteobacteria	Pasteurellales	Pasteurellaceae	Haemophilus	uncultured_bacterium
5e5c37f0a47e7ba3517b776c176deb5c	0	0	0	39	0	0	0	0	0	0	0	0	d__Bacteria	Proteobacteria	Gammaproteobacteria	Burkholderiales	Comamonadaceae	Leptothrix	NA
a0eea3abe384778f186bc6546e2c7006	0	0	0	39	0	0	0	0	0	0	0	0	d__Bacteria	Firmicutes	Bacilli	Bacillales	Bacillaceae	Bacillus	Bacillus_sp.
42f13ce00a95c0a0bc5cc9cd55c98e04	0	0	0	0	0	39	0	0	0	0	0	0	d__Bacteria	Proteobacteria	Gammaproteobacteria	Xanthomonadales	Xanthomonadaceae	Stenotrophomonas	Stenotrophomonas_maltophilia
a87f31a42bb4638f40647264bc0532b0	0	0	0	0	0	0	39	0	0	0	0	0	d__Bacteria	Cyanobacteria	Cyanobacteriia	Chloroplast	Chloroplast	Chloroplast	NA
48ca524333011ca4c521ae80674a8802	0	0	0	0	0	0	0	0	0	39	0	0	d__Bacteria	Proteobacteria	Gammaproteobacteria	Burkholderiales	Oxalobacteraceae	Massilia	uncultured_bacterium
8e6272b39feb67c01fd335eeb212f917	0	0	0	0	0	0	0	38	0	0	0	0	d__Bacteria	Bacteroidota	Bacteroidia	Cytophagales	Hymenobacteraceae	Hymenobacter	uncultured_bacterium
6771418f9df13a37b2e130a0a1e86deb	0	0	0	0	0	0	0	0	0	38	0	0	d__Bacteria	Firmicutes	Bacilli	Paenibacillales	Paenibacillaceae	Paenibacillus	Paenibacillus_sp.
d8565788c76b02ef069a6e587bc26882	0	0	0	0	0	37	0	0	0	0	0	0	d__Bacteria	Cyanobacteria	Cyanobacteriia	Chloroplast	Chloroplast	Chloroplast	NA
70815f038b2d60f998e736e36eacd194	0	0	0	0	0	37	0	0	0	0	0	0	d__Bacteria	Actinobacteriota	Actinobacteria	Kineosporiales	Kineosporiaceae	Quadrisphaera	NA
f2dfd3b2abe62d9f0ae900bb1c186dc8	0	0	0	0	0	0	0	0	0	37	0	0	d__Bacteria	Proteobacteria	Gammaproteobacteria	Burkholderiales	Rhodocyclaceae	Dechloromonas	NA
c80ad77efd0cafb1bc0e503e40be3600	0	0	0	0	0	0	0	0	0	25	0	12	d__Bacteria	Actinobacteriota	Actinobacteria	Frankiales	Geodermatophilaceae	Blastococcus	NA
c9ae14e846618ba41ae9cd31702ade8a	0	0	0	0	0	0	0	0	0	19	0	18	d__Bacteria	Actinobacteriota	Actinobacteria	Micrococcales	Micrococcaceae	Nesterenkonia	NA
ec03552577d7def4ad8e2282ecee3c68	0	0	0	0	0	0	0	0	0	0	0	37	d__Bacteria	Bacteroidota	Bacteroidia	Cytophagales	Hymenobacteraceae	Hymenobacter	uncultured_bacterium
05f8a9d4cc28c89efa62db49fceda74c	0	0	0	36	0	0	0	0	0	0	0	0	Unassigned	NA	NA	NA	NA	NA	NA
dc8fe1f545deb8fbdbca98b718d0e2c8	0	0	0	0	0	36	0	0	0	0	0	0	d__Bacteria	Proteobacteria	Alphaproteobacteria	Sphingomonadales	Sphingomonadaceae	Sphingobium	Sphingomonas_sp.
cf0cd091f94be0a7bcffb70d696116c7	0	0	0	0	0	36	0	0	0	0	0	0	d__Bacteria	Firmicutes	Bacilli	Staphylococcales	Staphylococcaceae	Staphylococcus	NA
2b68428347a9e23ca871340f537a3d1b	0	0	0	0	0	0	0	36	0	0	0	0	d__Bacteria	Firmicutes	Clostridia	Clostridiales	Clostridiaceae	Clostridium_sensu_stricto_1	uncultured_bacterium
2f047bfc507762b84cf168ca9214d593	0	0	0	0	0	0	0	36	0	0	0	0	d__Bacteria	Proteobacteria	Gammaproteobacteria	Burkholderiales	Rhodocyclaceae	Dechloromonas	NA
68f8833842809f38285afcab55ff4b86	0	0	0	0	0	0	0	0	0	0	0	36	d__Bacteria	Proteobacteria	Alphaproteobacteria	Sphingomonadales	Sphingomonadaceae	Sphingomonas	NA
083b117a1b378ad5ea8408d90572acac	0	35	0	0	0	0	0	0	0	0	0	0	d__Bacteria	Cyanobacteria	Cyanobacteriia	Chloroplast	Chloroplast	Chloroplast	NA
7aac5cced7d51f8c569aa5f0c21d3b16	0	35	0	0	0	0	0	0	0	0	0	0	d__Bacteria	Proteobacteria	Gammaproteobacteria	Enterobacterales	Erwiniaceae	Erwinia	NA
baa5c3439b2686c747428197eb9fcf66	0	35	0	0	0	0	0	0	0	0	0	0	d__Bacteria	Acidobacteriota	Acidobacteriae	Acidobacteriales	Acidobacteriaceae_(Subgroup_1)	Granulicella	uncultured_bacterium
c8553508a9e2c2a9195bd3e1089286d0	0	35	0	0	0	0	0	0	0	0	0	0	d__Bacteria	Firmicutes	Clostridia	Peptostreptococcales-Tissierellales	Peptostreptococcales-Tissierellales	Anaerococcus	uncultured_bacterium
d0257877d331af2311d72a6d822bd25d	0	0	0	0	0	35	0	0	0	0	0	0	d__Bacteria	Proteobacteria	Gammaproteobacteria	Xanthomonadales	Xanthomonadaceae	Xanthomonas	NA
3f1636cb572fd67008d6e26664e9c374	0	0	0	0	0	35	0	0	0	0	0	0	d__Bacteria	Proteobacteria	Gammaproteobacteria	Burkholderiales	Rhodocyclaceae	Dechloromonas	NA
03cc132ce3254b4994832081f89df330	0	0	0	0	0	28	0	0	0	7	0	0	d__Bacteria	Proteobacteria	Alphaproteobacteria	NA	NA	NA	NA
0151c3a96c5818d62a98065a7e0daacf	0	0	0	0	0	0	0	35	0	0	0	0	d__Bacteria	Proteobacteria	Gammaproteobacteria	Pseudomonadales	Pseudomonadaceae	Pseudomonas	NA
e16f7984da87d55ecf06e911d9cc8c76	0	0	0	0	0	0	0	0	0	17	0	18	d__Bacteria	Actinobacteriota	Actinobacteria	Micrococcales	Microbacteriaceae	NA	NA
75035d643d21e8a89509084b6b5eed65	0	0	0	0	0	0	0	0	0	0	0	35	Unassigned	NA	NA	NA	NA	NA	NA
ecdbb93a5ee2d50211745ac8c5338709	0	34	0	0	0	0	0	0	0	0	0	0	d__Bacteria	Proteobacteria	Gammaproteobacteria	Enterobacterales	Enterobacteriaceae	Citrobacter	NA
bf3a1f09f2ce05a9edcd49e219f7ebe4	0	0	0	34	0	0	0	0	0	0	0	0	d__Bacteria	Firmicutes	Bacilli	Paenibacillales	Paenibacillaceae	Paenibacillus	NA
176375742745175fbbf47356e09411b7	0	0	0	0	0	34	0	0	0	0	0	0	d__Bacteria	Bacteroidota	Bacteroidia	Cytophagales	Hymenobacteraceae	Hymenobacter	uncultured_bacterium
6abd7d15e5b29a3d3fa9a8885686cd68	0	0	0	0	0	34	0	0	0	0	0	0	d__Bacteria	Proteobacteria	Gammaproteobacteria	Pseudomonadales	Pseudomonadaceae	Pseudomonas	NA
e67d1babf91ab51fedeaff04876dcf86	0	0	0	0	0	0	0	0	0	34	0	0	d__Bacteria	Proteobacteria	Alphaproteobacteria	Rhizobiales	Rhizobiaceae	Aureimonas	NA
22ffc3d71faeee2689a8727dfff8df8c	0	0	0	0	0	0	0	0	0	0	0	34	d__Bacteria	Proteobacteria	Gammaproteobacteria	Pseudomonadales	Moraxellaceae	Acinetobacter	NA
cdeefb48bead525e6b70ec1431b48f9b	0	0	0	0	0	0	0	0	0	0	0	34	d__Bacteria	Proteobacteria	Alphaproteobacteria	Acetobacterales	Acetobacteraceae	Roseomonas	NA
312a89035bfdf25e45d7709d106ad6b3	0	0	0	0	0	0	0	0	0	0	0	34	d__Bacteria	Proteobacteria	Alphaproteobacteria	Sphingomonadales	Sphingomonadaceae	Sphingomonas	NA
38ea7e6633b3166e680a495c431e8ac5	0	0	0	0	0	0	0	0	0	0	0	34	d__Bacteria	Proteobacteria	Gammaproteobacteria	Pseudomonadales	Pseudomonadaceae	Pseudomonas	NA
c6b185ebaa8a82af32ef030996bb7418	0	0	0	0	0	0	0	0	0	0	0	34	d__Bacteria	Bacteroidota	Bacteroidia	Cytophagales	Hymenobacteraceae	Hymenobacter	uncultured_bacterium
d8fe13066b575dd0ce724a742dba9e2e	0	33	0	0	0	0	0	0	0	0	0	0	Unassigned	NA	NA	NA	NA	NA	NA
0742841af273238b933621aa0d3cb0f4	0	33	0	0	0	0	0	0	0	0	0	0	d__Bacteria	Actinobacteriota	Thermoleophilia	Gaiellales	uncultured	uncultured	uncultured_bacterium
6b06265605c23d980762b63bbed8303c	0	0	0	33	0	0	0	0	0	0	0	0	d__Bacteria	Proteobacteria	Gammaproteobacteria	Enterobacterales	Enterobacteriaceae	Enterobacter	NA
f80b43828bec24b0d663f95df089d107	0	0	0	0	0	0	0	0	0	0	0	33	d__Bacteria	Firmicutes	Bacilli	Bacillales	Bacillaceae	Bacillus	uncultured_bacterium
a0fec9d3d1fd2e3725ca6e2a5575100f	0	0	0	0	0	0	0	0	0	0	0	33	d__Bacteria	Proteobacteria	Gammaproteobacteria	Burkholderiales	Oxalobacteraceae	Massilia	uncultured_bacterium
b5078d26420c87a6cf266e31e32b2205	0	0	0	0	0	0	0	0	0	0	0	33	d__Bacteria	Bacteroidota	Bacteroidia	Cytophagales	Hymenobacteraceae	Hymenobacter	uncultured_bacterium
b73b24ccc612cdf27404b28ee037ad9f	0	0	0	0	0	0	0	0	0	0	0	33	d__Bacteria	Proteobacteria	Gammaproteobacteria	Pseudomonadales	Pseudomonadaceae	Pseudomonas	Pseudomonas_putida
a1e673d3403ff9b39dcb496e0867cbe7	0	0	0	32	0	0	0	0	0	0	0	0	d__Bacteria	Firmicutes	Bacilli	Staphylococcales	Staphylococcaceae	Staphylococcus	Staphylococcus_hominis
a464870579f6ecf091f12170e2b220e9	0	0	0	32	0	0	0	0	0	0	0	0	d__Bacteria	Proteobacteria	Gammaproteobacteria	Xanthomonadales	Rhodanobacteraceae	Rhodanobacter	NA
846f2b8febe563ef9306fc0f410a6518	0	0	0	23	0	0	0	0	0	9	0	0	d__Bacteria	Proteobacteria	Gammaproteobacteria	Enterobacterales	Pectobacteriaceae	Pectobacterium	Pectobacterium_carotovorum
53a7cb7d486bd54da4b336268dc4e4f0	0	0	0	0	0	32	0	0	0	0	0	0	d__Bacteria	Proteobacteria	Gammaproteobacteria	Pseudomonadales	Pseudomonadaceae	Pseudomonas	NA
57e90d1a14ca16a60ccb39a9a891c0d6	0	0	0	0	0	15	0	0	0	17	0	0	d__Bacteria	Proteobacteria	Gammaproteobacteria	Burkholderiales	Oxalobacteraceae	Massilia	Massilia_timonae
860667ad763708a9ef3d087c104ff4d7	0	0	0	0	0	0	0	32	0	0	0	0	d__Bacteria	Proteobacteria	Gammaproteobacteria	Burkholderiales	Rhodocyclaceae	Dechloromonas	NA
f58e9c67b01d897a54333c419ba7cdf7	0	0	0	0	0	0	0	13	0	0	0	19	d__Bacteria	Actinobacteriota	Actinobacteria	Micromonosporales	Micromonosporaceae	Actinoplanes	NA
2032de7194d3c276b83c69d364a54894	0	31	0	0	0	0	0	0	0	0	0	0	d__Bacteria	Proteobacteria	Alphaproteobacteria	Rhizobiales	Xanthobacteraceae	uncultured	uncultured_bacterium
b53aa111e12e819ad8da14c592d43ed6	0	0	0	31	0	0	0	0	0	0	0	0	d__Bacteria	Actinobacteriota	Actinobacteria	Pseudonocardiales	Pseudonocardiaceae	Actinomycetospora	NA
a6e272ca53d7ad67c0afed19157973bf	0	0	0	31	0	0	0	0	0	0	0	0	d__Bacteria	Proteobacteria	Gammaproteobacteria	Pseudomonadales	Pseudomonadaceae	Pseudomonas	NA
613c4ddb197325765a392421ddbfd45e	0	0	0	0	0	31	0	0	0	0	0	0	d__Bacteria	Bacteroidota	Bacteroidia	Sphingobacteriales	Sphingobacteriaceae	Sphingobacterium	NA
289e0cf31501457f1cfd66d1930c00e6	0	0	0	0	0	31	0	0	0	0	0	0	d__Bacteria	Firmicutes	Bacilli	Lactobacillales	Leuconostocaceae	Weissella	NA
00960df3af502d5d4569d1c857d39643	0	0	0	0	0	0	0	0	0	31	0	0	d__Bacteria	Proteobacteria	Alphaproteobacteria	Acetobacterales	Acetobacteraceae	Acidiphilium	NA
c1ead2a557ff9bd24bfb25e849ef31c2	0	0	0	0	0	0	0	0	0	31	0	0	d__Bacteria	Actinobacteriota	Actinobacteria	Propionibacteriales	Nocardioidaceae	Nocardioides	NA
e2a0953a70cb79926e572b804937f00e	0	0	0	0	0	0	0	0	0	31	0	0	d__Bacteria	Proteobacteria	Gammaproteobacteria	Burkholderiales	Comamonadaceae	NA	NA
d69cc7b4066b7f44712b4b24b9150674	0	0	0	0	0	0	0	0	0	31	0	0	d__Bacteria	Actinobacteriota	Actinobacteria	Corynebacteriales	Corynebacteriaceae	Corynebacterium	uncultured_bacterium
4a96a197b13994fe0b2d3abdece24443	0	0	0	0	0	0	0	0	0	0	0	31	d__Bacteria	Bacteroidota	Bacteroidia	Cytophagales	Hymenobacteraceae	Hymenobacter	uncultured_bacterium
80acff8cdec6933ce69332856c4fbe9d	0	0	0	30	0	0	0	0	0	0	0	0	d__Bacteria	Proteobacteria	Gammaproteobacteria	Xanthomonadales	Xanthomonadaceae	Pseudoxanthomonas	NA
d9457780d30653e67214016338cb0014	0	0	0	0	0	30	0	0	0	0	0	0	d__Bacteria	Firmicutes	Clostridia	Peptostreptococcales-Tissierellales	Anaerovoracaceae	Anaerovorax	uncultured_bacterium
756e67b2432ab06dd4a980895e80eef9	0	0	0	0	0	30	0	0	0	0	0	0	d__Bacteria	Proteobacteria	Alphaproteobacteria	Sphingomonadales	Sphingomonadaceae	Sphingobium	Sphingomonas_sp.
27117e9bbe551d956d05e6cbc1ab07d1	0	0	0	0	0	30	0	0	0	0	0	0	d__Bacteria	Actinobacteriota	Actinobacteria	Actinomycetales	Actinomycetaceae	Actinomyces	NA
9cd8a4151420fd1818accf1e31f3c184	0	0	0	0	0	0	0	0	0	30	0	0	d__Bacteria	Proteobacteria	Gammaproteobacteria	Burkholderiales	Rhodocyclaceae	Dechloromonas	NA
e56a516d2f85de0d9be3caa292b62961	0	0	0	0	0	0	0	0	0	30	0	0	d__Bacteria	Actinobacteriota	Actinobacteria	Micrococcales	Micrococcaceae	Arthrobacter	NA
e138051f0db3656364d315da2609e682	0	0	0	0	0	0	0	0	0	30	0	0	d__Bacteria	Proteobacteria	Alphaproteobacteria	Sphingomonadales	Sphingomonadaceae	Sphingomonas	uncultured_bacterium
b909570ab7f8c1f8e3258be3b28dc8c1	0	0	0	0	0	0	0	0	0	7	0	23	d__Bacteria	Proteobacteria	Gammaproteobacteria	Enterobacterales	Erwiniaceae	Pantoea	NA
b860c537192950e962479cee3326a0e1	0	0	0	0	0	0	0	0	0	0	0	30	d__Bacteria	Proteobacteria	Alphaproteobacteria	Caulobacterales	Caulobacteraceae	Phenylobacterium	NA
2e85dce5ff559a4777cf373f5e835b1c	0	29	0	0	0	0	0	0	0	0	0	0	d__Bacteria	Actinobacteriota	Actinobacteria	Micrococcales	Intrasporangiaceae	NA	NA
f1c1b9bd41e8db9d7ca99ce7941c8948	0	29	0	0	0	0	0	0	0	0	0	0	d__Bacteria	Bacteroidota	Bacteroidia	Bacteroidales	Prevotellaceae	Alloprevotella	uncultured_bacterium
01d7691f5014cbcb7e0b4dca1541895c	0	20	0	0	0	9	0	0	0	0	0	0	d__Bacteria	Firmicutes	Bacilli	Bacillales	Bacillaceae	Bacillus	NA
f29b7a61dcaf4fec5ecbbe15f4987fb7	0	0	0	0	0	29	0	0	0	0	0	0	d__Bacteria	Cyanobacteria	Cyanobacteriia	Chloroplast	Chloroplast	Chloroplast	NA
39b51d5d9527a3819fe934449468236d	0	0	0	0	0	0	0	0	0	0	0	29	d__Bacteria	Actinobacteriota	Actinobacteria	Kineosporiales	Kineosporiaceae	Quadrisphaera	NA
58a7669ea13368d1a91f4dcbe3af7716	0	0	0	28	0	0	0	0	0	0	0	0	d__Bacteria	Bacteroidota	Bacteroidia	Flavobacteriales	Flavobacteriaceae	Flavobacterium	NA
c3a3307441c969a3131ec1adfd86da10	0	0	0	28	0	0	0	0	0	0	0	0	Unassigned	NA	NA	NA	NA	NA	NA
01c6284444f2370542f8fcc787b80fcb	0	0	0	28	0	0	0	0	0	0	0	0	d__Bacteria	Proteobacteria	Gammaproteobacteria	Pseudomonadales	Moraxellaceae	Acinetobacter	NA
704c1f5376a2e8abc6de9d11b6a818be	0	0	0	0	0	0	0	28	0	0	0	0	d__Bacteria	Proteobacteria	Gammaproteobacteria	Burkholderiales	Oxalobacteraceae	Massilia	uncultured_bacterium
93ac7273f5febac959e49dbffaa9a7af	0	0	0	0	0	0	0	0	0	28	0	0	d__Bacteria	Proteobacteria	Gammaproteobacteria	Burkholderiales	Comamonadaceae	uncultured	NA
134c01617dfed039eff30da22583b0a5	0	0	0	0	0	0	0	0	0	10	0	18	d__Bacteria	Firmicutes	Clostridia	Peptostreptococcales-Tissierellales	Peptostreptococcaceae	Paeniclostridium	NA
f40b09bd2b1eb7bf5f9a6440c42b72fd	0	0	0	0	0	0	0	0	0	0	0	28	d__Bacteria	Proteobacteria	Alphaproteobacteria	Rhizobiales	Beijerinckiaceae	Methylobacterium-Methylorubrum	NA
e66557fbf85913e3107d2e9ba586eb45	0	9	0	0	0	18	0	0	0	0	0	0	Unassigned	NA	NA	NA	NA	NA	NA
8e35627b0c4f6a4296480898afa22911	0	0	0	0	0	27	0	0	0	0	0	0	d__Bacteria	Bacteroidota	Bacteroidia	Chitinophagales	Chitinophagaceae	NA	NA
0c7c1456a23678d3bececf6680023dc0	0	0	0	0	0	27	0	0	0	0	0	0	d__Bacteria	Firmicutes	Bacilli	Lactobacillales	Leuconostocaceae	Weissella	NA
6d0e1221c22eb95e19af49ca1edeb36c	0	0	0	0	0	27	0	0	0	0	0	0	d__Bacteria	Actinobacteriota	Thermoleophilia	Solirubrobacterales	67-14	67-14	uncultured_bacterium
8aa99723069bbb6a399da2011d1aec1d	0	0	0	0	0	0	0	0	0	27	0	0	d__Bacteria	Proteobacteria	Gammaproteobacteria	Pseudomonadales	Pseudomonadaceae	Pseudomonas	NA
3ac592807ef9336e48244025fcb50dff	0	0	0	0	0	0	0	0	0	0	0	27	d__Bacteria	Proteobacteria	Gammaproteobacteria	Pseudomonadales	Moraxellaceae	Acinetobacter	NA
a353d7af92d645353abce303817b52f3	0	0	0	0	0	26	0	0	0	0	0	0	d__Bacteria	Proteobacteria	Gammaproteobacteria	Burkholderiales	Neisseriaceae	Neisseria	uncultured_bacterium
40e984cea0fad3d3c55ecba6f2b9072f	0	0	0	0	0	0	0	0	0	26	0	0	d__Bacteria	Bacteroidota	Bacteroidia	Cytophagales	Hymenobacteraceae	Hymenobacter	uncultured_bacterium
cc726d6958201ad1147dd5cfb91e05b0	0	0	0	0	0	0	0	0	0	26	0	0	d__Bacteria	Proteobacteria	Alphaproteobacteria	Rhizobiales	Xanthobacteraceae	Bradyrhizobium	Bradyrhizobium_sp.
92fa53c7359dd06a2b8d59fb437b7cdf	0	0	0	0	0	0	0	0	0	0	26	0	d__Bacteria	Proteobacteria	Gammaproteobacteria	Burkholderiales	Oxalobacteraceae	Massilia	uncultured_bacterium
b4f44b7b6401b14329b29730b204c64f	0	0	0	0	0	0	0	0	0	0	0	26	d__Bacteria	Proteobacteria	Gammaproteobacteria	Burkholderiales	Comamonadaceae	NA	NA
d723525112fa852e559c8477a6029b2e	0	0	0	25	0	0	0	0	0	0	0	0	d__Bacteria	Firmicutes	Clostridia	Oscillospirales	UCG-010	UCG-010	uncultured_bacterium
ee89fb0c060911bf9ae4df1bc68e4351	0	0	0	0	0	25	0	0	0	0	0	0	d__Bacteria	Proteobacteria	Gammaproteobacteria	Burkholderiales	Rhodocyclaceae	Dechloromonas	NA
206182c883796c2f946b1f0c81ccabf9	0	0	0	0	0	0	0	0	0	25	0	0	d__Bacteria	Actinobacteriota	Actinobacteria	Streptomycetales	Streptomycetaceae	Streptomyces	NA
516b3f59320443d8aad7dcb4a608309d	0	0	0	0	0	0	0	0	0	7	0	18	d__Bacteria	Proteobacteria	Alphaproteobacteria	Rickettsiales	Anaplasmataceae	Wolbachia	Wolbachia_endosymbiont
d6f1799ff9dd0beaeee8841bca0bc617	0	24	0	0	0	0	0	0	0	0	0	0	d__Bacteria	Fusobacteriota	Fusobacteriia	Fusobacteriales	Leptotrichiaceae	Leptotrichia	uncultured_bacterium
1b4e5b9cdc9074fca65d27ffe98b3d82	0	24	0	0	0	0	0	0	0	0	0	0	d__Bacteria	Proteobacteria	Gammaproteobacteria	Burkholderiales	Oxalobacteraceae	Massilia	uncultured_bacterium
ae4b9b4af803ef6fe673c8f1c23e60c2	0	0	0	0	0	24	0	0	0	0	0	0	d__Bacteria	Firmicutes	Bacilli	Bacillales	Bacillaceae	NA	NA
9da481432de5fb480dedec1d07e238b5	0	0	0	0	0	24	0	0	0	0	0	0	d__Bacteria	Bacteroidota	Bacteroidia	Cytophagales	Hymenobacteraceae	Hymenobacter	uncultured_bacterium
6f50f1081477521eb45c2c53ff75edab	0	0	0	0	0	0	0	24	0	0	0	0	d__Bacteria	Actinobacteriota	Actinobacteria	Streptomycetales	Streptomycetaceae	Streptomyces	NA
b056b8869debb0ac7718249a6acdef24	0	0	0	0	0	0	0	0	0	24	0	0	d__Bacteria	Firmicutes	Bacilli	Bacillales	Bacillaceae	Bacillus	uncultured_bacterium
a4ed97973260dd7723b78dc210a4e82a	0	0	0	0	0	0	0	0	0	0	0	24	d__Bacteria	Proteobacteria	Gammaproteobacteria	Alteromonadales	Alteromonadaceae	Rheinheimera	NA
2f8f26712b03d35746c3ac01c9b07c4c	0	0	0	0	0	0	0	0	0	0	0	24	d__Bacteria	Bdellovibrionota	Bdellovibrionia	Bdellovibrionales	Bdellovibrionaceae	Bdellovibrio	uncultured_bacterium
b89c47d83100145e6b61720f8d7f72b7	0	0	0	0	0	0	0	0	0	0	0	24	d__Bacteria	Actinobacteriota	Actinobacteria	Micrococcales	Brevibacteriaceae	Brevibacterium	NA
a70954a088a14da48dd552da1d3fad56	0	10	0	0	0	0	0	0	0	0	0	13	d__Bacteria	Proteobacteria	Alphaproteobacteria	Rhizobiales	Beijerinckiaceae	Methylobacterium-Methylorubrum	NA
367f2f693ada9c27b15ff4a1799be832	0	0	0	0	0	23	0	0	0	0	0	0	d__Bacteria	Proteobacteria	Gammaproteobacteria	Enterobacterales	Pectobacteriaceae	Pectobacterium	Pectobacterium_carotovorum
b30fb2ef314fcc3821e50f73f24c4f94	0	0	0	0	0	8	0	0	0	0	0	15	d__Bacteria	Firmicutes	Clostridia	Peptostreptococcales-Tissierellales	Peptostreptococcales-Tissierellales	Anaerococcus	uncultured_bacterium
16e03901d6f8a1c30dfde06fdeb4bdce	0	0	0	0	0	0	0	23	0	0	0	0	d__Bacteria	Firmicutes	Bacilli	Bacillales	Bacillaceae	Geobacillus	Geobacillus_stearothermophilus
164bd3cf2ac9edd19fac41247eb7df0a	0	0	0	0	0	0	0	0	0	23	0	0	d__Bacteria	Bdellovibrionota	Oligoflexia	Oligoflexales	Oligoflexales	Oligoflexus	uncultured_bacterium
b5957aedd94eaa60ae03915daa30a61b	0	0	0	0	0	0	0	0	0	23	0	0	d__Bacteria	Proteobacteria	Alphaproteobacteria	Caulobacterales	Caulobacteraceae	Brevundimonas	NA
de49db4bd19d494f7aff353a7a1b8c2b	0	0	0	0	0	0	0	0	0	23	0	0	d__Bacteria	Proteobacteria	Alphaproteobacteria	Rhizobiales	Beijerinckiaceae	1174-901-12	uncultured_bacterium
680f11101df30cdf9a9bad1839312841	0	22	0	0	0	0	0	0	0	0	0	0	d__Bacteria	Firmicutes	Bacilli	Bacillales	Bacillaceae	Bacillus	NA
edf7a94ec962a511f670a3f74e05a15a	0	0	0	22	0	0	0	0	0	0	0	0	d__Bacteria	Proteobacteria	Gammaproteobacteria	Enterobacterales	Enterobacteriaceae	Raoultella	Raoultella_ornithinolytica
a70db7ae5dbad7e71f7711f32f389a9d	0	0	0	0	0	0	0	0	2	20	0	0	d__Bacteria	Gemmatimonadota	Longimicrobia	Longimicrobiales	Longimicrobiaceae	Longimicrobiaceae	uncultured_bacterium
71fccbaade57b58ebfd7c7b73daaa2a3	0	0	0	0	0	0	0	0	0	0	0	22	d__Bacteria	Firmicutes	Clostridia	Peptostreptococcales-Tissierellales	Peptostreptococcaceae	Romboutsia	NA
c4b861dfc08a8706a7cee992545fb57b	0	0	0	0	0	0	0	0	0	0	0	22	d__Bacteria	Proteobacteria	Gammaproteobacteria	Burkholderiales	Rhodocyclaceae	NA	NA
d5f014a4d12745566330ee8bac8aefb1	0	0	0	0	0	0	0	0	0	0	0	22	d__Bacteria	Actinobacteriota	Actinobacteria	Frankiales	Geodermatophilaceae	NA	NA
a04ea17b0cb70fc134e59fdd9e7d8bce	0	0	0	0	0	0	0	0	0	0	0	22	d__Bacteria	Bacteroidota	Bacteroidia	Cytophagales	Hymenobacteraceae	Hymenobacter	uncultured_bacterium
cbc97f8f7378123b61156284964d43fb	0	21	0	0	0	0	0	0	0	0	0	0	d__Bacteria	Campilobacterota	Campylobacteria	Campylobacterales	Campylobacteraceae	Campylobacter	uncultured_bacterium
37cf73f7f3778d927415183572628133	0	21	0	0	0	0	0	0	0	0	0	0	d__Bacteria	Proteobacteria	Gammaproteobacteria	Enterobacterales	Erwiniaceae	Pantoea	NA
9e2c4f8368d5f3f4c461d6103a493725	0	0	0	0	0	21	0	0	0	0	0	0	d__Bacteria	Bacteroidota	Bacteroidia	Chitinophagales	Chitinophagaceae	NA	NA
c3a4147d030c3f2de79669da5e106b1f	0	0	0	0	0	0	0	21	0	0	0	0	d__Bacteria	Firmicutes	Bacilli	Thermoactinomycetales	Thermoactinomycetaceae	Shimazuella	NA
11eb514c67ee03e478cd0fc2df4e57ab	0	0	0	0	0	0	0	0	0	0	0	21	d__Bacteria	Bacteroidota	Bacteroidia	Sphingobacteriales	Sphingobacteriaceae	Pedobacter	NA
5e9286e12a609de6395d607ce1310fb6	0	0	0	0	0	0	0	0	0	0	0	21	d__Bacteria	Bacteroidota	Bacteroidia	Cytophagales	Hymenobacteraceae	Hymenobacter	uncultured_bacterium
f2c856af75193601315501a6b564ee39	0	0	0	0	0	0	0	0	0	0	0	21	d__Bacteria	Dependentiae	Babeliae	Babeliales	NA	NA	NA
cc7651468e447290a8e75bc4057abde7	0	20	0	0	0	0	0	0	0	0	0	0	d__Bacteria	Proteobacteria	Gammaproteobacteria	Burkholderiales	Neisseriaceae	uncultured	uncultured_bacterium
764e24ecc614bbbaa7e8539a8731406a	0	0	0	20	0	0	0	0	0	0	0	0	d__Bacteria	Proteobacteria	Gammaproteobacteria	Xanthomonadales	Xanthomonadaceae	Pseudoxanthomonas	NA
507b1498b4ce0222c680f71f814fca1d	0	0	0	0	0	15	0	0	0	0	0	5	d__Bacteria	Actinobacteriota	Actinobacteria	Micrococcales	Dermacoccaceae	Dermacoccus	NA
3b919ce97ca0c4f67685a2fa3250e5bf	0	0	0	0	0	0	0	20	0	0	0	0	d__Bacteria	Bacteroidota	Bacteroidia	Flavobacteriales	Flavobacteriaceae	Flavobacterium	NA
cdfe87e3b0ef9d2fcbfd3795d98da154	0	0	0	0	0	0	0	0	0	20	0	0	d__Bacteria	Proteobacteria	Gammaproteobacteria	Burkholderiales	Gallionellaceae	Sideroxydans	uncultured_bacterium
0e768196697bfc430aaaaa5af2618335	0	0	0	0	0	0	0	0	0	20	0	0	d__Bacteria	Proteobacteria	Gammaproteobacteria	Burkholderiales	Rhodocyclaceae	Dechloromonas	NA
0ce769ebd87e03574844aaf279b1b978	0	0	0	0	0	0	0	0	0	0	0	20	d__Bacteria	Proteobacteria	Alphaproteobacteria	Rhizobiales	Beijerinckiaceae	1174-901-12	NA
6d8108e881ce978780c74af56aa546fe	0	19	0	0	0	0	0	0	0	0	0	0	Unassigned	NA	NA	NA	NA	NA	NA
e91fba6ea1f57602a191d64cfba2d1f1	0	19	0	0	0	0	0	0	0	0	0	0	d__Bacteria	Proteobacteria	Gammaproteobacteria	Burkholderiales	Burkholderiaceae	Burkholderia-Caballeronia-Paraburkholderia	Burkholderia_gladioli
b2b545c0fef2fef40bb9a2250f2c9b8d	0	0	0	0	0	0	0	19	0	0	0	0	d__Bacteria	Proteobacteria	Gammaproteobacteria	Pseudomonadales	Pseudomonadaceae	Pseudomonas	NA
75827aba19d4a452f355c566d225ea8d	0	0	0	0	0	0	0	0	0	19	0	0	d__Bacteria	Proteobacteria	Alphaproteobacteria	Sphingomonadales	Sphingomonadaceae	Sphingomonas	NA
f7de8cab11a50cd0190f0de276143971	0	0	0	0	0	0	0	0	0	19	0	0	d__Bacteria	Bacteroidota	Bacteroidia	Cytophagales	Hymenobacteraceae	Hymenobacter	uncultured_bacterium
6e65af1528dbf0ed9b34ac2896349cac	0	0	0	0	0	0	0	0	0	19	0	0	d__Bacteria	Bacteroidota	Bacteroidia	Cytophagales	Hymenobacteraceae	Hymenobacter	uncultured_bacterium
db6bf491d3cf4e4bcce01ee768534237	0	0	0	0	0	0	0	0	0	0	0	19	d__Bacteria	Firmicutes	Bacilli	Staphylococcales	Staphylococcaceae	Staphylococcus	NA
09394af9189ff6ce43c4ec7e67c2a8e2	0	0	0	0	0	0	0	0	0	0	0	19	d__Bacteria	Proteobacteria	Alphaproteobacteria	Rhizobiales	Methylopilaceae	NA	NA
3536cfaf2f1fd8d2275791ac805ad3a6	0	0	0	0	0	0	0	0	0	0	0	19	d__Bacteria	Actinobacteriota	Actinobacteria	Pseudonocardiales	Pseudonocardiaceae	Actinomycetospora	NA
2da3d53824c60d73e67a76d306e2ca78	0	0	0	18	0	0	0	0	0	0	0	0	d__Bacteria	Cyanobacteria	Cyanobacteriia	Chloroplast	Chloroplast	Chloroplast	NA
afc89c8e67359b85336013338bfcde0e	0	0	0	18	0	0	0	0	0	0	0	0	d__Bacteria	Actinobacteriota	Actinobacteria	Micrococcales	Micrococcaceae	NA	NA
3cce6099581c94bfc6189f385fb9d516	0	0	0	0	0	18	0	0	0	0	0	0	d__Bacteria	Proteobacteria	Gammaproteobacteria	Burkholderiales	Gallionellaceae	Gallionella	uncultured_bacterium
02c99b73872b08fe3c71a85b4f6e2637	0	0	0	0	0	14	4	0	0	0	0	0	d__Bacteria	Proteobacteria	Alphaproteobacteria	Rickettsiales	Anaplasmataceae	Wolbachia	NA
e4b3b327a1587a805feaec30401fff03	0	0	0	0	0	6	0	0	0	12	0	0	d__Bacteria	Proteobacteria	Gammaproteobacteria	Enterobacterales	NA	NA	NA
245ab57958c4f3cb3f11422548d43f06	0	0	0	0	0	0	0	0	0	0	0	18	d__Bacteria	Firmicutes	Bacilli	Bacillales	Bacillaceae	Bacillus	Bacillus_megaterium
94a5988c38cb246a716670051274b9a9	0	0	0	0	0	0	0	0	0	0	0	18	d__Bacteria	Actinobacteriota	Actinobacteria	Streptomycetales	Streptomycetaceae	Streptomyces	NA
fb680ea5c20ff92fabc7ff7f387db740	0	0	0	0	0	0	0	0	0	0	0	18	d__Bacteria	Firmicutes	Bacilli	Bacillales	Bacillaceae	Bacillus	NA
5e57f141d4fb3fdffa7bf7c2e1b8e982	0	0	0	0	0	0	0	0	0	0	0	18	d__Bacteria	Proteobacteria	Gammaproteobacteria	Burkholderiales	Oxalobacteraceae	Massilia	NA
6fb17a22552f7afa0dd22ff5bd1d1e29	0	17	0	0	0	0	0	0	0	0	0	0	d__Bacteria	Actinobacteriota	Actinobacteria	Micrococcales	Micrococcaceae	Kocuria	Kocuria_sp.
ae1d43b4eac861fe6c3e0239f5f304e4	0	17	0	0	0	0	0	0	0	0	0	0	d__Bacteria	Bacteroidota	Bacteroidia	Sphingobacteriales	Sphingobacteriaceae	Pedobacter	NA
303592e9e9788c202aaf422e80c7e66c	0	0	0	0	0	17	0	0	0	0	0	0	d__Bacteria	Bacteroidota	Bacteroidia	Cytophagales	Hymenobacteraceae	Hymenobacter	uncultured_bacterium
20678740ec864b14d1f343a93c818401	0	0	0	0	0	0	0	0	0	17	0	0	d__Bacteria	Proteobacteria	Gammaproteobacteria	Burkholderiales	Rhodocyclaceae	Dechloromonas	NA
6053e8dc850bfeeebec43c4f4b0f3140	0	0	0	0	0	0	0	0	0	17	0	0	d__Bacteria	Proteobacteria	Gammaproteobacteria	Burkholderiales	Rhodocyclaceae	Dechloromonas	NA
41ce56235a831a5edb3a03ded74b1e24	0	0	0	0	0	0	0	0	0	17	0	0	d__Bacteria	Proteobacteria	Gammaproteobacteria	Burkholderiales	Comamonadaceae	Pelomonas	Pelomonas_saccharophila
d38d93a43e762c3882340596fa4915d5	0	0	0	0	0	0	0	0	0	17	0	0	d__Bacteria	Bdellovibrionota	Bdellovibrionia	Bdellovibrionales	Bdellovibrionaceae	Bdellovibrio	uncultured_bacterium
a417b1705195ecabd9e1f83ff3c24e52	0	0	0	0	0	0	0	0	0	17	0	0	d__Bacteria	Proteobacteria	Gammaproteobacteria	Burkholderiales	Oxalobacteraceae	Massilia	uncultured_bacterium
75d05cc3be86ce6512d130a9d0c0eef6	0	0	0	0	0	0	0	0	0	17	0	0	d__Bacteria	Proteobacteria	Alphaproteobacteria	Rhizobiales	Devosiaceae	Devosia	NA
314141cca8f06b507bf627c899bad13c	0	0	0	0	0	0	0	0	0	0	0	17	d__Bacteria	Actinobacteriota	Actinobacteria	Propionibacteriales	Nocardioidaceae	Nocardioides	NA
321b98f0d2ec7275fd586e59d74bd67a	0	0	0	0	0	0	0	0	0	0	0	17	d__Bacteria	Proteobacteria	Gammaproteobacteria	Burkholderiales	Comamonadaceae	Rhizobacter	NA
88eb9c3795f4e1a4ca6f5bb5660899d2	0	0	0	0	0	0	0	0	0	0	0	17	d__Bacteria	Proteobacteria	Alphaproteobacteria	Sphingomonadales	Sphingomonadaceae	Sphingomonas	NA
428ac3c5964d9066dbb7cb60f21df441	0	0	0	0	0	0	0	0	0	0	0	17	d__Bacteria	Proteobacteria	Gammaproteobacteria	Burkholderiales	Oxalobacteraceae	Massilia	uncultured_bacterium
979bd71cf838edf58646934fc36db38d	0	16	0	0	0	0	0	0	0	0	0	0	d__Bacteria	Proteobacteria	Gammaproteobacteria	Burkholderiales	Comamonadaceae	Ramlibacter	NA
705fe036df119b7127af98b57748550c	0	16	0	0	0	0	0	0	0	0	0	0	d__Bacteria	Proteobacteria	Gammaproteobacteria	Enterobacterales	Erwiniaceae	Erwinia	NA
bb353d3a260b5006099f4826a12d233c	0	0	0	16	0	0	0	0	0	0	0	0	d__Bacteria	Proteobacteria	Gammaproteobacteria	Xanthomonadales	Xanthomonadaceae	Thermomonas	uncultured_bacterium
1b79795af1c782132ae470b0e69dfbc1	0	0	0	0	0	0	0	0	0	16	0	0	d__Bacteria	Proteobacteria	Alphaproteobacteria	Acetobacterales	Acetobacteraceae	Roseomonas	NA
f0c3bba24daa3440003ba70a50d8f7f9	0	0	0	0	0	0	0	0	0	16	0	0	d__Bacteria	Firmicutes	Bacilli	Staphylococcales	Staphylococcaceae	Staphylococcus	NA
822e3637fac534332c1c27cbb7350797	0	0	0	0	0	0	0	0	0	16	0	0	d__Bacteria	Proteobacteria	Gammaproteobacteria	Burkholderiales	Comamonadaceae	NA	NA
eccf815067bab00ec07850acdb50a7d9	0	0	0	0	0	0	0	0	0	3	0	13	d__Bacteria	Proteobacteria	Alphaproteobacteria	Acetobacterales	Acetobacteraceae	Roseomonas	NA
28e7c01565a4b7eece0ea99d5bc1b8ff	0	0	0	0	0	0	0	0	0	0	16	0	d__Bacteria	Cyanobacteria	Cyanobacteriia	Chloroplast	Chloroplast	Chloroplast	NA
5483aab0466a7fd2061efcb0c083fa01	0	0	0	0	0	0	0	0	0	0	0	16	d__Bacteria	Proteobacteria	Alphaproteobacteria	Acetobacterales	Acetobacteraceae	Roseomonas	NA
40ace0f035ff54b69fd40712cb7c8c35	0	0	0	0	0	0	0	0	0	0	0	16	d__Bacteria	Proteobacteria	Gammaproteobacteria	Burkholderiales	Rhodocyclaceae	Dechloromonas	NA
7b316588b66a35555a449a660447345c	0	0	0	0	0	0	0	0	0	0	0	16	d__Bacteria	Proteobacteria	Alphaproteobacteria	Rhizobiales	Rhizobiaceae	Allorhizobium-Neorhizobium-Pararhizobium-Rhizobium	NA
b8e5acf36fcdeea7c66cf29c4a21877e	0	0	0	15	0	0	0	0	0	0	0	0	d__Bacteria	Firmicutes	Clostridia	Clostridiales	Clostridiaceae	Clostridium_sensu_stricto_1	Clostridium_perfringens
255d2371cac469fc38bb1e8a01e26d76	0	0	0	6	0	0	0	0	0	0	0	9	d__Bacteria	Firmicutes	Clostridia	Peptostreptococcales-Tissierellales	Peptostreptococcales-Tissierellales	Finegoldia	uncultured_bacterium
1216ba861e9e32220f02730ee004b16a	0	0	0	0	0	0	0	0	0	15	0	0	d__Bacteria	Firmicutes	Bacilli	Bacillales	Bacillaceae	Bacillus	NA
8b6168af4d9f94c67fe1378f2980d65f	0	0	0	0	0	0	0	0	0	15	0	0	d__Bacteria	Bacteroidota	Bacteroidia	Cytophagales	Hymenobacteraceae	Hymenobacter	uncultured_bacterium
6f4133149ae834c5b6c4aca34a0578e1	0	0	0	0	0	0	0	0	0	15	0	0	d__Bacteria	Proteobacteria	Gammaproteobacteria	Pseudomonadales	Pseudomonadaceae	Pseudomonas	NA
3d3d0843307aa3da342e2a37c77878e4	0	0	0	0	0	0	0	0	0	0	0	15	d__Bacteria	Proteobacteria	Alphaproteobacteria	Sphingomonadales	Sphingomonadaceae	NA	NA
c958eb0e5b08c8f7c190e766b3a30cdd	0	0	0	0	0	0	0	0	0	0	0	15	d__Bacteria	Bacteroidota	Bacteroidia	Cytophagales	Hymenobacteraceae	Hymenobacter	uncultured_bacterium
ff7fdf7f4e2c25ad7e9105185fc7ff3d	0	0	0	0	0	0	0	0	0	0	0	15	d__Bacteria	Actinobacteriota	Actinobacteria	Frankiales	NA	NA	NA
8c8060f718f7ff99b03f8721714b6dfe	0	14	0	0	0	0	0	0	0	0	0	0	d__Bacteria	Bacteroidota	Bacteroidia	Sphingobacteriales	Sphingobacteriaceae	Mucilaginibacter	NA
16604c95acafc6f739549863d6e68874	0	0	0	14	0	0	0	0	0	0	0	0	d__Bacteria	Proteobacteria	Gammaproteobacteria	Pseudomonadales	Pseudomonadaceae	Pseudomonas	NA
be175b90845a010eca4585594ad0e57b	0	0	0	0	0	14	0	0	0	0	0	0	d__Bacteria	Proteobacteria	Gammaproteobacteria	Burkholderiales	Comamonadaceae	Delftia	uncultured_organism
3b35b8218308f945180ca782d175fd57	0	0	0	0	0	14	0	0	0	0	0	0	d__Bacteria	Bacteroidota	Bacteroidia	Cytophagales	Hymenobacteraceae	Hymenobacter	uncultured_bacterium
b4370e5819cf5a5090f5c0f2259d4e96	0	0	0	0	0	14	0	0	0	0	0	0	d__Bacteria	Bacteroidota	Bacteroidia	Bacteroidales	Prevotellaceae	Alloprevotella	uncultured_bacterium
1cb3b0af177e44cbbf7dbe242c2f915b	0	0	0	0	0	0	0	0	0	14	0	0	d__Bacteria	Bacteroidota	Bacteroidia	Cytophagales	Hymenobacteraceae	Hymenobacter	uncultured_bacterium
3ba57241a7108ba3e809cbc37307cb0c	0	0	0	0	0	0	0	0	0	14	0	0	d__Bacteria	Firmicutes	Bacilli	Bacillales	Bacillaceae	Bacillus	NA
31589383636608e25a53dcd0aeaa6d82	0	0	0	0	0	0	0	0	0	14	0	0	d__Bacteria	Bacteroidota	Bacteroidia	Cytophagales	Hymenobacteraceae	Hymenobacter	uncultured_bacterium
3155344d2f01010750168621e96608e0	0	0	0	0	0	0	0	0	0	0	0	14	d__Bacteria	Acidobacteriota	Acidobacteriae	Bryobacterales	Bryobacteraceae	Bryobacter	NA
95528a4c192ed0ca3ff5312143889d05	0	0	0	0	0	0	0	0	0	0	0	14	d__Bacteria	Proteobacteria	Gammaproteobacteria	Xanthomonadales	Xanthomonadaceae	Stenotrophomonas	NA
d4dbdde8f98665bfa59735b7419c3247	0	0	0	0	0	0	0	0	0	0	0	14	d__Bacteria	Bacteroidota	Bacteroidia	Flavobacteriales	Flavobacteriaceae	Flavobacterium	uncultured_bacterium
9755c0c35e6193998ccd7eeb6da221bd	0	13	0	0	0	0	0	0	0	0	0	0	d__Bacteria	Actinobacteriota	Actinobacteria	Streptomycetales	Streptomycetaceae	Streptomyces	NA
bb60a7e26df935a67a1eda769be0f110	0	0	0	13	0	0	0	0	0	0	0	0	d__Bacteria	Proteobacteria	Gammaproteobacteria	Enterobacterales	Enterobacteriaceae	Enterobacter	NA
90131c782980f6efd1831fa28e104b4f	0	0	0	0	0	13	0	0	0	0	0	0	d__Bacteria	Bacteroidota	Bacteroidia	Flavobacteriales	Flavobacteriaceae	Capnocytophaga	uncultured_bacterium
ec96ce924d966c3d1efdeef956bc5f56	0	0	0	0	0	0	13	0	0	0	0	0	d__Bacteria	Proteobacteria	Gammaproteobacteria	Burkholderiales	Oxalobacteraceae	Massilia	uncultured_bacterium
cae4a0f4d5d5f45c94a9c1a48d8e289f	0	0	0	0	0	0	0	13	0	0	0	0	d__Bacteria	Firmicutes	Bacilli	Exiguobacterales	Exiguobacteraceae	Exiguobacterium	NA
f363d8dc7045a5e77038c5011ac9feda	0	0	0	0	0	0	0	13	0	0	0	0	d__Bacteria	Proteobacteria	Alphaproteobacteria	Sphingomonadales	Sphingomonadaceae	Sphingomonas	uncultured_bacterium
8fd15a1c0203ddf89ff906628e1bff42	0	0	0	0	0	0	0	0	0	13	0	0	d__Bacteria	Proteobacteria	Gammaproteobacteria	Enterobacterales	Erwiniaceae	Pantoea	NA
00ede3c1fef6542f818942c8f4b17560	0	0	0	0	0	0	0	0	0	13	0	0	d__Bacteria	Firmicutes	Bacilli	Lactobacillales	Carnobacteriaceae	Carnobacterium	NA
f19dde4ad5eeb38b07b5ff13e0e50f1a	0	0	0	0	0	0	0	0	0	13	0	0	d__Bacteria	Proteobacteria	Gammaproteobacteria	Pseudomonadales	Pseudomonadaceae	Pseudomonas	NA
e5f4a4eb53679155bc4fcf87d7afbd7f	0	0	0	0	0	0	0	0	0	13	0	0	d__Bacteria	Proteobacteria	Gammaproteobacteria	Burkholderiales	Comamonadaceae	NA	NA
9a7a8859246ecddc0cb2f156247f59da	0	0	0	0	0	0	0	0	0	0	0	13	d__Bacteria	Firmicutes	Bacilli	Bacillales	Bacillaceae	Bacillus	Bacillus_sp.
7ad1edb326b803e46394ad75cc35bb12	0	12	0	0	0	0	0	0	0	0	0	0	d__Bacteria	Proteobacteria	Gammaproteobacteria	Gammaproteobacteria_Incertae_Sedis	Unknown_Family	Acidibacter	NA
74b0e39c7095569a1b985fbb84ace069	0	0	0	12	0	0	0	0	0	0	0	0	d__Bacteria	Actinobacteriota	Actinobacteria	Actinomycetales	Actinomycetaceae	Actinomyces	uncultured_bacterium
edb56e732cd7bb8cc7386afa47d3f424	0	0	0	12	0	0	0	0	0	0	0	0	d__Bacteria	Actinobacteriota	Actinobacteria	Micrococcales	Intrasporangiaceae	uncultured	NA
f74c8364659482bf8574a2583f1d6104	0	0	0	12	0	0	0	0	0	0	0	0	d__Bacteria	Actinobacteriota	Actinobacteria	Bifidobacteriales	Bifidobacteriaceae	Gardnerella	Gardnerella_vaginalis
047cf3dcde10b66dd178367b04e3a6cc	0	0	0	0	0	0	0	0	12	0	0	0	d__Bacteria	Proteobacteria	Gammaproteobacteria	Pseudomonadales	Moraxellaceae	Acinetobacter	NA
1d081b3af199b28b100bc2eb9ab94727	0	0	0	0	0	0	0	0	0	12	0	0	d__Bacteria	Proteobacteria	Gammaproteobacteria	Burkholderiales	Alcaligenaceae	Alcaligenes	Alcaligenes_faecalis
490dc37528ecdf5c117ff44045e28756	0	0	0	0	0	0	0	0	0	12	0	0	d__Bacteria	Proteobacteria	Gammaproteobacteria	Xanthomonadales	Xanthomonadaceae	Luteimonas	NA
557a22a1ab7990553bf1c5da066daac2	0	0	0	0	0	0	0	0	0	12	0	0	d__Bacteria	Fusobacteriota	Fusobacteriia	Fusobacteriales	Fusobacteriaceae	Fusobacterium	uncultured_bacterium
efb2a6349a00f93b22cf0a30af5dc140	0	0	0	0	0	0	0	0	0	12	0	0	d__Bacteria	Actinobacteriota	Thermoleophilia	Gaiellales	Gaiellaceae	Gaiella	uncultured_bacterium
d0994470d1f61d0cc1ec49e40084150c	0	0	0	0	0	0	0	0	0	12	0	0	d__Bacteria	Proteobacteria	Gammaproteobacteria	Burkholderiales	Comamonadaceae	NA	NA
9460b17c7dd5e0c61032f9c9cc742c31	0	0	0	0	0	0	0	0	0	0	12	0	d__Bacteria	Proteobacteria	Gammaproteobacteria	Burkholderiales	Comamonadaceae	Acidovorax	NA
dea66b341a82c37e3d71617cc0d1c6f4	0	0	0	0	0	0	0	0	0	0	0	12	d__Bacteria	Firmicutes	Bacilli	Bacillales	Bacillaceae	Bacillus	Bacillus_sp.
cf139637ade5b92ad92cea9ee316c0d7	0	0	0	0	0	0	0	0	0	0	0	12	d__Bacteria	Proteobacteria	Alphaproteobacteria	Caulobacterales	Caulobacteraceae	PMMR1	uncultured_bacterium
1ddd2d3acc1f5c1c6c325eaf750ed9b6	0	0	0	0	0	0	0	0	0	0	0	12	d__Bacteria	Firmicutes	Bacilli	Paenibacillales	Paenibacillaceae	Paenibacillus	Paenibacillus_sp.
c5533448d299f7ac7f46c935a0bce53d	0	0	0	0	0	0	0	0	0	11	0	0	d__Bacteria	Actinobacteriota	Acidimicrobiia	Microtrichales	Ilumatobacteraceae	uncultured	uncultured_bacterium
be9eab5d6d18d478008ff3d7db380e4a	0	0	0	0	0	0	0	0	0	11	0	0	d__Bacteria	Proteobacteria	Gammaproteobacteria	Burkholderiales	Gallionellaceae	NA	NA
9461be551f754a1c402882b97bc4daf1	0	0	0	0	0	0	0	0	0	11	0	0	d__Bacteria	Actinobacteriota	Actinobacteria	Corynebacteriales	Corynebacteriaceae	Corynebacterium	uncultured_bacterium
d0da218abbe5f359128f1bdf8fe1f31a	0	0	0	0	0	0	0	0	0	11	0	0	d__Bacteria	Proteobacteria	Gammaproteobacteria	Burkholderiales	Comamonadaceae	Variovorax	NA
ab37f98b57ebfa8ad8ed37f6d13a2239	0	0	0	0	0	0	0	0	0	0	0	11	d__Bacteria	Firmicutes	Clostridia	Peptostreptococcales-Tissierellales	Anaerovoracaceae	Anaerovorax	uncultured_bacterium
d84415602294f009b1ca31b4a458e6b7	0	0	0	0	0	0	0	0	0	0	0	11	d__Bacteria	Actinobacteriota	Actinobacteria	Frankiales	Geodermatophilaceae	NA	NA
8c3cb7acd22c0cb1b397cc3f963f74a9	0	0	0	0	0	0	0	0	0	0	0	11	d__Bacteria	Proteobacteria	Gammaproteobacteria	Pseudomonadales	Pseudomonadaceae	Pseudomonas	NA
018ca8f4c34205453158b04c61b73f5b	0	0	0	0	0	0	0	0	0	0	0	11	d__Bacteria	Firmicutes	Bacilli	Bacillales	Planococcaceae	Lysinibacillus	NA
1f457958d57914c379ab37cdbf68f360	0	0	0	10	0	0	0	0	0	0	0	0	d__Bacteria	Firmicutes	Bacilli	Paenibacillales	Paenibacillaceae	Paenibacillus	NA
3b70d70350021cc6ca6c3a7c5b3efea4	0	0	0	10	0	0	0	0	0	0	0	0	d__Bacteria	Proteobacteria	Gammaproteobacteria	KF-JG30-C25	KF-JG30-C25	KF-JG30-C25	NA
8221c717649549cb752f7d4036002e3a	0	0	0	10	0	0	0	0	0	0	0	0	d__Bacteria	Firmicutes	Bacilli	Lactobacillales	Streptococcaceae	Streptococcus	NA
9055d08c33e2cedfe74a3ca400401f49	0	0	0	0	0	0	0	0	0	10	0	0	Unassigned	NA	NA	NA	NA	NA	NA
55d8a465b3cb8139b3af99df32d52ef4	0	0	0	0	0	0	0	0	0	0	0	10	d__Bacteria	Proteobacteria	Gammaproteobacteria	Xanthomonadales	Xanthomonadaceae	Pseudoxanthomonas	NA
df26d60b66dc99173fd572e7418718c6	0	0	0	0	0	0	0	0	0	0	0	10	d__Bacteria	Proteobacteria	Alphaproteobacteria	Sphingomonadales	Sphingomonadaceae	Sphingomonas	NA
79c5d5b4391cd2bcd58e829036fc5c12	0	0	0	0	0	0	0	0	0	0	0	10	d__Bacteria	Bacteroidota	Bacteroidia	Cytophagales	Hymenobacteraceae	Hymenobacter	uncultured_bacterium
31c5d1ba1fe049b1ac5a7b342185a44d	0	0	0	0	0	0	0	0	0	0	0	10	d__Bacteria	Proteobacteria	Gammaproteobacteria	NA	NA	NA	NA
dd427871b36f9f9777360f15fb4ae248	0	0	0	0	0	0	0	0	0	0	0	10	d__Bacteria	Proteobacteria	Alphaproteobacteria	Rhizobiales	Rhizobiaceae	Allorhizobium-Neorhizobium-Pararhizobium-Rhizobium	NA
08432b9809f2ecda4fccb637092e166d	0	0	0	0	0	0	0	0	0	0	0	10	d__Bacteria	Proteobacteria	Gammaproteobacteria	Enterobacterales	Erwiniaceae	Pantoea	NA
c769cd90cb61607bb76c2fe82acbdb9f	0	9	0	0	0	0	0	0	0	0	0	0	d__Bacteria	Proteobacteria	Gammaproteobacteria	Xanthomonadales	Rhodanobacteraceae	Rhodanobacter	NA
a6179cc272a198a7a58990a1b98a9468	0	9	0	0	0	0	0	0	0	0	0	0	d__Bacteria	Actinobacteriota	Actinobacteria	Propionibacteriales	Nocardioidaceae	Nocardioides	uncultured_bacterium
10b76a788a25642180a27779119c8f96	0	0	0	9	0	0	0	0	0	0	0	0	d__Bacteria	Proteobacteria	Gammaproteobacteria	Enterobacterales	Enterobacteriaceae	NA	NA
e32634393cc1e0cf5e715c82956d834e	0	0	0	9	0	0	0	0	0	0	0	0	d__Bacteria	Firmicutes	Clostridia	Eubacteriales	NA	NA	NA
d2264093114f55ae03396e75a1c27f86	0	0	0	0	0	9	0	0	0	0	0	0	d__Bacteria	Spirochaetota	Spirochaetia	Spirochaetales	Spirochaetaceae	Treponema	uncultured_Treponema
61a612e28c18629a4a799b205371fb8e	0	0	0	0	0	9	0	0	0	0	0	0	d__Bacteria	Proteobacteria	Alphaproteobacteria	Sphingomonadales	Sphingomonadaceae	Sphingomonas	NA
81525d0ffc1a1613a62f8d9094622e32	0	0	0	0	0	9	0	0	0	0	0	0	Unassigned	NA	NA	NA	NA	NA	NA
0bd55ea7be4a8a683c4dedbec36c3148	0	0	0	0	0	0	0	9	0	0	0	0	d__Bacteria	Bacteroidota	Bacteroidia	Cytophagales	Hymenobacteraceae	Hymenobacter	uncultured_bacterium
61d2d63d88d8c24fa5645b215d298f88	0	0	0	0	0	0	0	9	0	0	0	0	d__Bacteria	Bacteroidota	Bacteroidia	Cytophagales	Hymenobacteraceae	Hymenobacter	uncultured_bacterium
12d9ad890a3e4216efce97f0e25f5a58	0	0	0	0	0	0	0	0	0	9	0	0	d__Bacteria	Proteobacteria	Alphaproteobacteria	Rhizobiales	Beijerinckiaceae	Methylobacterium-Methylorubrum	uncultured_bacterium
8b5c1df5640b88e1e0ce4c27cb2e6f04	0	0	0	0	0	0	0	0	0	9	0	0	d__Bacteria	Bacteroidota	Bacteroidia	Flavobacteriales	Blattabacteriaceae	Candidatus_Uzinura	NA
9e475915ba6bc46e4f4639f21eac737d	0	0	0	0	0	0	0	0	0	9	0	0	d__Bacteria	Firmicutes	Bacilli	Lactobacillales	Streptococcaceae	Streptococcus	NA
c2920a43aa083da8474b53fee421f600	0	0	0	0	0	0	0	0	0	9	0	0	d__Bacteria	Actinobacteriota	Actinobacteria	Propionibacteriales	Nocardioidaceae	NA	NA
9d5b9c6f5ae37999edafc48cc9e28191	0	0	0	0	0	0	0	0	0	0	9	0	d__Bacteria	Proteobacteria	Alphaproteobacteria	Caulobacterales	Caulobacteraceae	Phenylobacterium	NA
449a257a3ff0120c56b06d4f9ecbbc4b	0	0	0	0	0	0	0	0	0	0	0	9	d__Bacteria	Bacteroidota	Bacteroidia	Cytophagales	Hymenobacteraceae	Hymenobacter	uncultured_bacterium
50225217bbcf9dcd7372c868e246e4c8	0	0	0	0	0	0	0	0	0	0	0	9	d__Bacteria	Firmicutes	Bacilli	Bacillales	Bacillaceae	Bacillus	NA
3529dcce79275b43f4e582e37eb7f610	0	0	0	0	0	0	0	0	0	0	0	9	d__Bacteria	Proteobacteria	Alphaproteobacteria	Rhizobiales	Rhizobiaceae	Allorhizobium-Neorhizobium-Pararhizobium-Rhizobium	NA
4474428e097918639a46105d41416cfb	0	0	0	0	0	0	0	0	0	0	0	9	d__Bacteria	Proteobacteria	Alphaproteobacteria	Rickettsiales	Rickettsiaceae	NA	NA
c26ce68978041dd6ffa2541a224e6183	0	0	0	0	0	0	0	0	0	0	0	9	d__Bacteria	Proteobacteria	Gammaproteobacteria	Pseudomonadales	Pseudomonadaceae	Pseudomonas	NA
3c1b77c7ee0e4af8bc9fcf42b26f3892	0	0	0	0	0	0	0	0	0	0	0	9	d__Bacteria	Firmicutes	Bacilli	Staphylococcales	Staphylococcaceae	Jeotgalicoccus	NA
ac840399b58c4b7dcdaca63ec043172c	0	0	0	0	0	0	0	0	0	0	0	9	d__Bacteria	Bdellovibrionota	Oligoflexia	Oligoflexales	uncultured	uncultured	NA
d4d67473266eb3975d71fcbdf284f0ca	0	0	0	0	0	0	0	0	0	0	0	9	d__Bacteria	Proteobacteria	Alphaproteobacteria	Rhizobiales	Beijerinckiaceae	Methylobacterium-Methylorubrum	uncultured_bacterium
ba2b2e1a9445dcd882070ec33be3d6e1	0	0	0	0	0	0	0	0	0	0	0	9	d__Bacteria	Proteobacteria	Alphaproteobacteria	Rhizobiales	Beijerinckiaceae	1174-901-12	uncultured_bacterium
c8866e10d4391b227936e6b15c454b15	0	0	0	0	0	0	0	0	0	0	0	9	d__Bacteria	Proteobacteria	Gammaproteobacteria	Burkholderiales	Oxalobacteraceae	Massilia	NA
43be41aadbe00935916d30d27f59fac9	0	0	0	0	0	8	0	0	0	0	0	0	d__Bacteria	Actinobacteriota	Actinobacteria	Corynebacteriales	Corynebacteriaceae	Corynebacterium	uncultured_bacterium
7f582649b5389cd78a79d41529f4a255	0	0	0	0	0	0	0	8	0	0	0	0	d__Bacteria	Actinobacteriota	Thermoleophilia	Solirubrobacterales	Solirubrobacteraceae	Solirubrobacter	NA
cb12d2d10221aeae107ac3c73c73deb8	0	0	0	0	0	0	0	8	0	0	0	0	Unassigned	NA	NA	NA	NA	NA	NA
cf97d20aa63774a17c072e59e14c7ee4	0	0	0	0	0	0	0	0	0	8	0	0	d__Bacteria	Actinobacteriota	Actinobacteria	Corynebacteriales	Mycobacteriaceae	Mycobacterium	NA
17c03cf01ea3d93bfa12c0a8330863a6	0	0	0	0	0	0	0	0	0	8	0	0	d__Bacteria	Proteobacteria	Gammaproteobacteria	Xanthomonadales	Xanthomonadaceae	Xanthomonas	NA
33be5b731f168b3e67492e7ca11061ba	0	0	0	0	0	0	0	0	0	8	0	0	d__Bacteria	Proteobacteria	Gammaproteobacteria	Burkholderiales	Rhodocyclaceae	Dechloromonas	NA
829104dc93e9c6a9111a4113243b2639	0	0	0	0	0	0	0	0	0	8	0	0	d__Bacteria	Proteobacteria	Alphaproteobacteria	Sphingomonadales	Sphingomonadaceae	Sphingomonas	NA
bf4c11570a7145b7065c01af6af1019b	0	0	0	0	0	0	0	0	0	8	0	0	d__Bacteria	Bacteroidota	Bacteroidia	Flavobacteriales	Weeksellaceae	Chryseobacterium	NA
faa5e528f8b3c5371fee2ff80520f7e2	0	0	0	0	0	0	0	0	0	0	0	8	d__Bacteria	Proteobacteria	Alphaproteobacteria	Sphingomonadales	Sphingomonadaceae	Sphingomonas	NA
00cfd3e5a1f33447eedb287631eaea3c	0	0	0	0	0	0	0	0	0	0	0	8	d__Bacteria	Bacteroidota	Bacteroidia	Sphingobacteriales	Sphingobacteriaceae	Pedobacter	NA
bee8c8e7fe2d355f1d690a87ce5ad8c8	0	0	0	0	0	0	0	0	0	0	0	8	d__Bacteria	Gemmatimonadota	Longimicrobia	Longimicrobiales	Longimicrobiaceae	Longimicrobiaceae	uncultured_bacterium
1cdaca5f882834919529acb131a010cf	0	0	0	0	0	0	0	0	0	0	0	8	d__Bacteria	Firmicutes	Clostridia	Lachnospirales	Lachnospiraceae	NA	NA
da885ea55a25787a4d7a0172ce93d7a3	0	0	0	0	0	0	0	0	0	0	0	8	d__Bacteria	Proteobacteria	Alphaproteobacteria	Sphingomonadales	Sphingomonadaceae	Sphingomonas	NA
57761c5d5e9cfae09c35766f08e01533	0	7	0	0	0	0	0	0	0	0	0	0	d__Bacteria	Proteobacteria	Gammaproteobacteria	Enterobacterales	Pectobacteriaceae	Pectobacterium	Pectobacterium_carotovorum
f072ac454dc9e52f0a73ca602234d3cc	0	7	0	0	0	0	0	0	0	0	0	0	d__Bacteria	Firmicutes	Clostridia	Lachnospirales	Lachnospiraceae	NA	NA
74b5393711c54a40956cf1bbaf2e5c05	0	7	0	0	0	0	0	0	0	0	0	0	d__Bacteria	Proteobacteria	Alphaproteobacteria	NA	NA	NA	NA
2a8ba7103df7730171d12a626a256430	0	0	0	0	0	7	0	0	0	0	0	0	d__Bacteria	Actinobacteriota	Actinobacteria	Propionibacteriales	Nocardioidaceae	Nocardioides	NA
54916401a4f7fbe89b701e7c49b3091f	0	0	0	0	0	0	0	0	0	7	0	0	d__Bacteria	Spirochaetota	Leptospirae	Leptospirales	Leptospiraceae	Leptospira	NA
0c0dbf56098b0cd8b4a1704512cb0c86	0	0	0	0	0	0	0	0	0	7	0	0	d__Bacteria	Firmicutes	Clostridia	Lachnospirales	Lachnospiraceae	Lachnoclostridium	NA
6b203fedaf75f989a5a084ff289cb576	0	0	0	0	0	0	0	0	0	7	0	0	d__Bacteria	Proteobacteria	Gammaproteobacteria	Xanthomonadales	Xanthomonadaceae	Pseudoxanthomonas	NA
afa1457fc09a64dad47a5683fdd105c0	0	0	0	0	0	0	0	0	0	7	0	0	d__Bacteria	Proteobacteria	Gammaproteobacteria	Burkholderiales	Oxalobacteraceae	Massilia	uncultured_bacterium
7b7bd24de13e74e218a0b8e858636f60	0	0	0	0	0	0	0	0	0	7	0	0	d__Bacteria	Proteobacteria	Alphaproteobacteria	Rhizobiales	Beijerinckiaceae	1174-901-12	NA
9e8e19e5ac640e252902c516083e1522	0	0	0	0	0	0	0	0	0	7	0	0	d__Bacteria	Bacteroidota	Bacteroidia	Chitinophagales	Chitinophagaceae	Sediminibacterium	NA
fd512d57e372d14ddb3bd75049e6e81d	0	0	0	0	0	0	0	0	0	0	0	7	d__Bacteria	Bacteroidota	Bacteroidia	Chitinophagales	Chitinophagaceae	Aurantisolimonas	uncultured_bacterium
6cd54b5378aec18776516b097ef201ee	0	0	0	0	0	0	0	0	0	0	0	7	d__Bacteria	Bacteroidota	Bacteroidia	Sphingobacteriales	Sphingobacteriaceae	Pedobacter	NA
049b24826e42fb79582141b457ed195b	0	0	0	0	0	0	0	0	0	0	0	7	d__Bacteria	Proteobacteria	Gammaproteobacteria	Burkholderiales	Comamonadaceae	NA	NA
30b17beecfbdd87bb1364ca2b0dc7b27	0	0	0	0	0	0	0	0	0	0	0	7	d__Bacteria	Firmicutes	Bacilli	Paenibacillales	Paenibacillaceae	Paenibacillus	NA
a4775fed548bf84e3820673cd263ff03	0	0	0	0	0	0	0	0	0	0	0	7	d__Bacteria	Proteobacteria	Gammaproteobacteria	Burkholderiales	Oxalobacteraceae	Duganella	NA
08ce85c064bb20ebc36a23c44990fd4a	0	0	0	0	0	0	0	0	0	0	0	7	Unassigned	NA	NA	NA	NA	NA	NA
8db76501e6ec8832e1a42615eefee3e0	0	0	0	0	0	0	0	0	0	0	0	7	d__Bacteria	Proteobacteria	Gammaproteobacteria	Burkholderiales	Oxalobacteraceae	Duganella	NA
2d66e5c89357c6fc1b7d5273dcd0c541	0	0	0	0	0	0	0	0	0	0	0	7	d__Bacteria	Proteobacteria	Gammaproteobacteria	Pseudomonadales	Pseudomonadaceae	Pseudomonas	NA
22fed0fecfdb396925653dd9a34c2d36	0	6	0	0	0	0	0	0	0	0	0	0	d__Bacteria	Proteobacteria	Alphaproteobacteria	Caulobacterales	Caulobacteraceae	Brevundimonas	NA
f3eba1218517e08999609f84cd64da21	0	6	0	0	0	0	0	0	0	0	0	0	d__Bacteria	Bacteroidota	Bacteroidia	Bacteroidales	Prevotellaceae	Prevotella	Prevotella_bivia
57652f213d1f5622ee858e4f769dfaeb	0	6	0	0	0	0	0	0	0	0	0	0	d__Bacteria	Proteobacteria	Gammaproteobacteria	Enterobacterales	Morganellaceae	Buchnera	Buchnera_aphidicola
dc2425330aba6d63d00a08bd22785599	0	0	0	6	0	0	0	0	0	0	0	0	d__Bacteria	Proteobacteria	Alphaproteobacteria	Caulobacterales	Caulobacteraceae	Asticcacaulis	NA
24b2314c5405b70e60367db028ea36a2	0	0	0	0	6	0	0	0	0	0	0	0	d__Bacteria	Proteobacteria	Gammaproteobacteria	Enterobacterales	Erwiniaceae	Erwinia	Erwinia_amylovora
84ea2b271c4738dcd94cbd2f8a891257	0	0	0	0	0	6	0	0	0	0	0	0	d__Bacteria	Bacteroidota	Bacteroidia	Chitinophagales	Chitinophagaceae	NA	NA
a18cf16d6a4623d6cebe17400a0e12b9	0	0	0	0	0	6	0	0	0	0	0	0	d__Bacteria	Firmicutes	Bacilli	Alicyclobacillales	Alicyclobacillaceae	Tumebacillus	uncultured_bacterium
1266a4b8a18c1e6bfc93804ff938a87f	0	0	0	0	0	0	6	0	0	0	0	0	d__Bacteria	Proteobacteria	Alphaproteobacteria	Sphingomonadales	Sphingomonadaceae	Sphingomonas	NA
3aabd37decdc73241c8960ce06ec3e79	0	0	0	0	0	0	0	6	0	0	0	0	d__Bacteria	Myxococcota	Myxococcia	Myxococcales	Myxococcaceae	P3OB-42	uncultured_bacterium
96e07757f09eac1ef3128ec1761b352b	0	0	0	0	0	0	0	0	6	0	0	0	d__Bacteria	Cyanobacteria	Cyanobacteriia	Chloroplast	Chloroplast	Chloroplast	NA
e971daec489ced8955972537e3e8ed16	0	0	0	0	0	0	0	0	0	6	0	0	d__Bacteria	Proteobacteria	Gammaproteobacteria	Burkholderiales	Methylophilaceae	Methylophilus	NA
c5c8a9477864e0dc0abb627371031983	0	0	0	0	0	0	0	0	0	6	0	0	d__Bacteria	Proteobacteria	Alphaproteobacteria	Rhizobiales	Rhizobiaceae	Allorhizobium-Neorhizobium-Pararhizobium-Rhizobium	uncultured_bacterium
541442b4ed0352c5174d699b97014fe9	0	0	0	0	0	0	0	0	0	6	0	0	d__Bacteria	Proteobacteria	Alphaproteobacteria	Sphingomonadales	Sphingomonadaceae	Sphingomonas	NA
933c4b20a3b78841c39cd58b3b325392	0	0	0	0	0	0	0	0	0	0	0	6	d__Bacteria	Proteobacteria	Alphaproteobacteria	Rickettsiales	Mitochondria	Mitochondria	NA
d5f5930e28af7aa2bb728512319a130d	0	0	0	0	0	0	0	0	0	0	0	6	d__Bacteria	Actinobacteriota	Actinobacteria	Micrococcales	Micrococcaceae	Rothia	uncultured_bacterium
92e47dfdd707065a1ee1dffbe1366464	0	0	0	0	0	0	0	0	0	0	0	6	d__Bacteria	Proteobacteria	Gammaproteobacteria	Pseudomonadales	Moraxellaceae	Acinetobacter	NA
45bc70b38f1c0697e02851fe7e9a1487	0	0	0	0	0	0	0	0	0	0	0	6	d__Bacteria	Bacteroidota	Bacteroidia	Chitinophagales	Chitinophagaceae	Aurantisolimonas	uncultured_bacterium
3c2c49bd7dd3580e99bb52460797d2f2	0	0	0	0	0	0	0	0	0	0	0	6	d__Bacteria	Proteobacteria	Alphaproteobacteria	Rhizobiales	Rhizobiaceae	Aureimonas	NA
0d956d99497bbd3aa417e25d72d17c9d	0	5	0	0	0	0	0	0	0	0	0	0	d__Bacteria	Acidobacteriota	Acidobacteriae	Acidobacteriales	uncultured	uncultured	uncultured_bacterium
90922cea346d76b3692b4e22053bee6b	0	0	0	5	0	0	0	0	0	0	0	0	d__Bacteria	Bacteroidota	Bacteroidia	Cytophagales	Hymenobacteraceae	Hymenobacter	uncultured_bacterium
2d298ae1c3dd34c4de5d1075231fab4c	0	0	0	5	0	0	0	0	0	0	0	0	d__Bacteria	Cyanobacteria	Cyanobacteriia	Cyanobacteriales	NA	NA	NA
dc53eff411c8d8d7ae085444b8cde185	0	0	0	0	5	0	0	0	0	0	0	0	d__Bacteria	Firmicutes	Bacilli	Bacillales	Bacillaceae	Bacillus	NA
58ed951eb8c42bcfd5054a6dadbabb0e	0	0	0	0	5	0	0	0	0	0	0	0	d__Bacteria	Firmicutes	Bacilli	Bacillales	Bacillaceae	Bacillus	NA
5a819bc1efaf0c8ed90b26816bbd6b14	0	0	0	0	0	0	0	0	5	0	0	0	d__Bacteria	Proteobacteria	Alphaproteobacteria	Acetobacterales	Acetobacteraceae	Acidiphilium	NA
aa0ec038c76386d8e0600c2477c5d2dd	0	0	0	0	0	0	0	0	0	5	0	0	d__Bacteria	Proteobacteria	Gammaproteobacteria	Pasteurellales	Pasteurellaceae	Haemophilus	uncultured_bacterium
92b5e4c11c022570aaf7ab4e041ecee0	0	0	0	0	0	0	0	0	0	5	0	0	d__Bacteria	Firmicutes	Bacilli	Lactobacillales	Lactobacillaceae	Lactobacillus	Lactobacillus_acidophilus
a14d7a565c3cadb85be386b82b4bd310	0	0	0	0	0	0	0	0	0	5	0	0	d__Bacteria	Proteobacteria	Gammaproteobacteria	Burkholderiales	Comamonadaceae	Acidovorax	NA
a094195bb18ac0c2b955d2daa004671c	0	0	0	0	0	0	0	0	0	5	0	0	d__Bacteria	Firmicutes	Bacilli	Bacillales	Planococcaceae	Lysinibacillus	NA
f7cc1eb14307e320b96ae17afced5b48	0	0	0	0	0	0	0	0	0	5	0	0	d__Bacteria	Proteobacteria	Gammaproteobacteria	Legionellales	Legionellaceae	Legionella	NA
3208b656c41d3892e365b4afcf40b68d	0	0	0	0	0	0	0	0	0	5	0	0	d__Bacteria	Firmicutes	Clostridia	Peptostreptococcales-Tissierellales	Peptostreptococcales-Tissierellales	Alkaliphilus	NA
36e2d0fd15c6f3e30f2bfb9133760575	0	0	0	0	0	0	0	0	0	0	5	0	d__Bacteria	Proteobacteria	Alphaproteobacteria	Sphingomonadales	Sphingomonadaceae	Sphingomonas	NA
cdc26a2ef0580656342d3e8e36cb97c0	0	0	0	0	0	0	0	0	0	0	0	5	d__Bacteria	Actinobacteriota	Actinobacteria	Micrococcales	Microbacteriaceae	NA	NA
76f92ad3b043b47757f3024d7219953b	0	0	0	0	0	0	0	0	0	0	0	5	d__Bacteria	Firmicutes	Bacilli	Paenibacillales	Paenibacillaceae	Ammoniphilus	uncultured_bacterium
0d1cb105593790ed087e947c9c54186c	0	0	0	0	0	0	0	0	0	0	0	5	d__Bacteria	Proteobacteria	Gammaproteobacteria	Enterobacterales	NA	NA	NA
7e0ef6d767992b56431ddc212da44443	0	0	0	0	0	0	0	0	0	0	0	5	d__Bacteria	Proteobacteria	NA	NA	NA	NA	NA
29727a52884380b768070c73ccacc36c	0	0	0	0	0	0	0	0	0	0	0	5	d__Bacteria	Actinobacteriota	Thermoleophilia	Solirubrobacterales	Solirubrobacteraceae	Conexibacter	NA
5efae2a5369cc45a1ba9129beb1cbbae	0	0	0	0	0	0	0	0	0	0	0	5	d__Bacteria	Firmicutes	Bacilli	Erysipelotrichales	Erysipelotrichaceae	Turicibacter	uncultured_bacterium
539fe3b2187bcfd26a2a28265a17c21a	0	4	0	0	0	0	0	0	0	0	0	0	d__Bacteria	Bacteroidota	Bacteroidia	Bacteroidales	Prevotellaceae	Prevotella	uncultured_rumen
8911b8faeb7fa8df45bd4c1efecb4eab	0	4	0	0	0	0	0	0	0	0	0	0	d__Bacteria	Firmicutes	Clostridia	Peptostreptococcales-Tissierellales	Peptostreptococcales-Tissierellales	Finegoldia	uncultured_bacterium
9d9ba425dbb476f29d35aa5cf8fddf36	0	4	0	0	0	0	0	0	0	0	0	0	d__Bacteria	Actinobacteriota	Actinobacteria	Micrococcales	Micrococcaceae	Glutamicibacter	NA
fcdbe8c993b036a6bca59aa878994b46	0	0	0	4	0	0	0	0	0	0	0	0	d__Bacteria	Proteobacteria	Gammaproteobacteria	Burkholderiales	Rhodocyclaceae	Zoogloea	NA
33e19f9acba32dc6ff129e8bb2ec6fe7	0	0	0	0	4	0	0	0	0	0	0	0	d__Bacteria	Proteobacteria	Alphaproteobacteria	Sphingomonadales	Sphingomonadaceae	Sphingomonas	NA
5a455cedc254120a63c5c823018650a0	0	0	0	0	0	0	4	0	0	0	0	0	d__Bacteria	Proteobacteria	Gammaproteobacteria	Pseudomonadales	Moraxellaceae	Acinetobacter	NA
6c8196eb9513d869a7b8b1a8a337b554	0	0	0	0	0	0	0	0	4	0	0	0	d__Bacteria	Bacteroidota	Bacteroidia	Cytophagales	Hymenobacteraceae	Hymenobacter	uncultured_bacterium
80e0ac792e254bd0e08a257db7612b31	0	0	0	0	0	0	0	0	0	4	0	0	d__Bacteria	Bacteroidota	Bacteroidia	Cytophagales	Hymenobacteraceae	Hymenobacter	uncultured_bacterium
02fd4d9fd259781966a46b451adcfe4d	0	0	0	0	0	0	0	0	0	4	0	0	d__Bacteria	Actinobacteriota	Actinobacteria	Micrococcales	Dermatophilaceae	NA	NA
2beb3cb74f9a0de3e3f4e026042d36a9	0	0	0	0	0	0	0	0	0	4	0	0	d__Bacteria	Firmicutes	Clostridia	Lachnospirales	Lachnospiraceae	NA	NA
6aaff049cba0dfd4a144df79fc86529f	0	0	0	0	0	0	0	0	0	4	0	0	d__Bacteria	Actinobacteriota	Actinobacteria	Frankiales	Sporichthyaceae	NA	NA
60e78c6da303d9a47a99eaa32f9538c9	0	0	0	0	0	0	0	0	0	4	0	0	d__Bacteria	Actinobacteriota	Thermoleophilia	Solirubrobacterales	Solirubrobacteraceae	Conexibacter	NA
7121774a218cc2e9d18d4cf42de18167	0	0	0	0	0	0	0	0	0	4	0	0	d__Bacteria	Dependentiae	Babeliae	Babeliales	Vermiphilaceae	Vermiphilaceae	NA
18bbb101e5ebcea67dbac705047d9b9e	0	0	0	0	0	0	0	0	0	4	0	0	d__Bacteria	Bacteroidota	Bacteroidia	Cytophagales	Hymenobacteraceae	Hymenobacter	NA
c36cddbd5c7822c46505e782a40e53a3	0	0	0	0	0	0	0	0	0	0	4	0	d__Bacteria	Proteobacteria	Gammaproteobacteria	Burkholderiales	Oxalobacteraceae	Duganella	NA
4646144259feebbbf41ae51de0b918db	0	0	0	0	0	0	0	0	0	0	4	0	d__Bacteria	Proteobacteria	Gammaproteobacteria	Enterobacterales	Pectobacteriaceae	Brenneria	Brenneria_nigrifluens
e932930ad3e4bdaf1d43192a048539bb	0	0	0	0	0	0	0	0	0	0	0	4	d__Bacteria	Proteobacteria	Gammaproteobacteria	Pseudomonadales	Moraxellaceae	Acinetobacter	NA
bf56395f931f3b49cbc6192bc45ebeaa	0	0	0	0	0	0	0	0	0	0	0	4	d__Bacteria	Proteobacteria	Alphaproteobacteria	Sphingomonadales	Sphingomonadaceae	Sphingomonas	NA
128054390d1e31ca303102b38b7d9484	0	0	0	0	0	0	0	0	0	0	0	4	d__Bacteria	Bacteroidota	Bacteroidia	Cytophagales	Microscillaceae	uncultured	NA
df7ebdad85080e61d5d65093517d1e25	0	0	0	0	0	0	0	0	0	0	0	4	d__Bacteria	Proteobacteria	Gammaproteobacteria	NA	NA	NA	NA
84ce7211fa71f02ce8f33fba6904b2fe	0	0	0	0	0	0	0	0	0	0	0	4	d__Bacteria	Proteobacteria	Gammaproteobacteria	Pseudomonadales	Moraxellaceae	Acinetobacter	NA
f11fc0d23ed2470e13553c576f8830f7	0	0	0	0	0	0	0	0	0	0	0	4	d__Bacteria	Proteobacteria	Gammaproteobacteria	Pseudomonadales	Pseudomonadaceae	Pseudomonas	NA
929ddb7c3f0dcf4743d8698755a82c91	0	0	0	0	0	0	0	0	0	0	0	4	d__Bacteria	Firmicutes	Bacilli	NA	NA	NA	NA
29b5cb01be3ae1fa6ad9d0549d8c79ca	0	0	0	0	0	0	0	0	0	0	0	4	d__Bacteria	Actinobacteriota	Actinobacteria	Corynebacteriales	Corynebacteriaceae	Lawsonella	uncultured_bacterium
22ae922bbe78fab3d774dd925e7f76ba	0	0	0	0	3	0	0	0	0	0	0	0	d__Bacteria	Actinobacteriota	Actinobacteria	Corynebacteriales	Corynebacteriaceae	Corynebacterium	NA
f22a04444bdfefc4c62e376255762a70	0	0	0	0	3	0	0	0	0	0	0	0	d__Bacteria	Proteobacteria	Gammaproteobacteria	Burkholderiales	Comamonadaceae	NA	NA
da14fb2675091780245fd6d3f5d139d3	0	0	0	0	3	0	0	0	0	0	0	0	d__Bacteria	Fusobacteriota	Fusobacteriia	Fusobacteriales	Leptotrichiaceae	Streptobacillus	uncultured_bacterium
974f54699eec9b7a32334d8ec70b12ad	0	0	0	0	0	0	3	0	0	0	0	0	Unassigned	NA	NA	NA	NA	NA	NA
7d5632eac1738a0372854bf7c6b60a1d	0	0	0	0	0	0	0	0	0	3	0	0	d__Bacteria	Proteobacteria	Gammaproteobacteria	Burkholderiales	Comamonadaceae	Rhizobacter	uncultured_bacterium
5fbe490df790457e233dcf25914fae02	0	0	0	0	0	0	0	0	0	3	0	0	d__Bacteria	Proteobacteria	Gammaproteobacteria	Burkholderiales	Comamonadaceae	Rhizobacter	NA
8364a4ecaa8f2dcf4f7fdd9892ab87c3	0	0	0	0	0	0	0	0	0	3	0	0	d__Bacteria	Firmicutes	Clostridia	Peptostreptococcales-Tissierellales	Peptostreptococcales-Tissierellales	Anaerococcus	uncultured_bacterium
cc3e4a2325a0fa490e204acd3ad76d63	0	0	0	0	0	0	0	0	0	3	0	0	d__Bacteria	Bacteroidota	Bacteroidia	Cytophagales	Hymenobacteraceae	Hymenobacter	NA
b65a99f24f231b3f09be8fdb2dfc1c94	0	0	0	0	0	0	0	0	0	3	0	0	d__Bacteria	Myxococcota	Myxococcia	Myxococcales	Myxococcaceae	P3OB-42	uncultured_bacterium
1e7f99d1dbdb65f55627adee7b421e5d	0	0	0	0	0	0	0	0	0	0	3	0	Unassigned	NA	NA	NA	NA	NA	NA
ae3c869944d070ce5bc95367db112336	0	0	0	0	0	0	0	0	0	0	3	0	d__Bacteria	Proteobacteria	Gammaproteobacteria	Xanthomonadales	Xanthomonadaceae	Xanthomonas	NA
b9d6191d621b8dc392cf49744659def7	0	0	0	0	0	0	0	0	0	0	3	0	Unassigned	NA	NA	NA	NA	NA	NA
659fee3af31a6681ad42ad6dcde4b00a	0	0	0	0	0	0	0	0	0	0	0	3	d__Bacteria	Proteobacteria	Alphaproteobacteria	Rhodobacterales	Rhodobacteraceae	Rhodobacter	uncultured_bacterium
2937127f50689a26629255fa5c9ebe01	0	0	0	0	0	0	0	0	0	0	0	3	d__Bacteria	Proteobacteria	Alphaproteobacteria	Sphingomonadales	Sphingomonadaceae	Sphingomonas	NA
29f8023b77d705011733bb87249f518f	0	0	0	0	0	0	0	0	0	0	0	3	d__Bacteria	Firmicutes	Clostridia	Lachnospirales	Lachnospiraceae	Lachnoclostridium	NA
ab5f91f06f9d3474d1db2f2678fea2d9	0	0	0	0	0	0	0	0	0	0	0	3	d__Bacteria	Proteobacteria	Gammaproteobacteria	Enterobacterales	Enterobacteriaceae	NA	NA
6eb6c95f84de0c2db6ca6e4af3aaf510	0	0	0	0	0	0	0	0	0	0	0	3	d__Bacteria	Proteobacteria	Gammaproteobacteria	Pseudomonadales	Moraxellaceae	Acinetobacter	NA
c7b6cbbc58abe0ba2f44f88a743c8978	0	0	0	0	0	0	0	0	0	0	0	3	d__Bacteria	Bacteroidota	Bacteroidia	Cytophagales	Spirosomaceae	Spirosoma	NA
1f139df4a1b4e48c68d20d1c56c62a45	0	0	0	0	0	0	0	0	0	0	0	3	d__Bacteria	Proteobacteria	Alphaproteobacteria	NA	NA	NA	NA
cb0462bb401dd4ff76d57242ee117365	0	0	0	0	0	0	0	0	0	0	0	3	d__Bacteria	Proteobacteria	Gammaproteobacteria	Burkholderiales	Rhodocyclaceae	Dechloromonas	NA
8bab2c67d1ee61b373d43df521ccc679	0	2	0	0	0	0	0	0	0	0	0	0	d__Bacteria	Proteobacteria	Gammaproteobacteria	Enterobacterales	Erwiniaceae	Pantoea	uncultured_bacterium
967ac54e640838ad25c310b68f059514	0	0	2	0	0	0	0	0	0	0	0	0	d__Bacteria	Cyanobacteria	Cyanobacteriia	Chloroplast	Chloroplast	Chloroplast	NA
76e78fdc049298ff32dd949e20c3a4da	0	0	2	0	0	0	0	0	0	0	0	0	d__Bacteria	Bacteroidota	Bacteroidia	Bacteroidales	Rikenellaceae	Rikenellaceae_RC9_gut_group	uncultured_rumen
faafd17eae08ef7920dc5cfe7e463114	0	0	0	0	2	0	0	0	0	0	0	0	d__Bacteria	Proteobacteria	Gammaproteobacteria	Pasteurellales	Pasteurellaceae	Haemophilus	NA
185a7ef8e783de3706d60c49421c537f	0	0	0	0	0	2	0	0	0	0	0	0	d__Bacteria	Firmicutes	Bacilli	Bacillales	Bacillaceae	Bacillus	NA
047abc0465ad35c835197ca1363fb82c	0	0	0	0	0	0	2	0	0	0	0	0	d__Bacteria	Myxococcota	Myxococcia	Myxococcales	Myxococcaceae	P3OB-42	uncultured_bacterium
e5d595926901ff1e7a2df5eee9f0fb63	0	0	0	0	0	0	0	0	2	0	0	0	d__Bacteria	Proteobacteria	Alphaproteobacteria	Caulobacterales	Caulobacteraceae	Brevundimonas	Brevundimonas_sp.
1124e9b3f74fcaccfcfeeead3dc7c4fc	0	0	0	0	0	0	0	0	2	0	0	0	d__Bacteria	NA	NA	NA	NA	NA	NA
fdc388476184322ba7463af4320d0f92	0	0	0	0	0	0	0	0	0	0	2	0	Unassigned	NA	NA	NA	NA	NA	NA
4edb55d7c898d23789b006a19e35a11f	0	0	0	0	0	0	0	0	0	0	0	2	d__Bacteria	Bacteroidota	Bacteroidia	Chitinophagales	Chitinophagaceae	NA	NA
4f91c5799cf91fc9612b3a549a843741	0	0	0	0	0	0	0	0	0	0	0	2	d__Bacteria	Proteobacteria	Alphaproteobacteria	Acetobacterales	Acetobacteraceae	Roseomonas	NA
6c16f1dd1191e7b1426aa84f0c3e8b92	0	0	0	0	0	0	0	0	0	0	0	2	d__Bacteria	Proteobacteria	Gammaproteobacteria	Pseudomonadales	Pseudomonadaceae	Pseudomonas	NA
2cecfb44c0eaaceff6fc749cb1add258	0	0	0	0	0	0	0	0	0	0	0	2	d__Bacteria	Actinobacteriota	Actinobacteria	Propionibacteriales	Nocardioidaceae	Nocardioides	NA
9dc5f78aaf1ee12ffa1e85f2a3864646	0	0	0	0	0	0	0	0	0	0	0	2	d__Bacteria	Proteobacteria	Alphaproteobacteria	Sphingomonadales	Sphingomonadaceae	Sphingomonas	NA
13e999b1c640105fb0f5ab803e8898a9	0	0	0	0	0	0	0	0	0	0	0	2	d__Bacteria	Firmicutes	Bacilli	Bacillales	Planococcaceae	Sporosarcina	NA
1628ac92950e465dca989b656920704c	0	0	0	0	0	0	0	0	0	0	0	2	d__Bacteria	Bacteroidota	Bacteroidia	Chitinophagales	Chitinophagaceae	NA	NA
ad958c67f1f2ffe49628e968131ad559	0	0	0	0	0	0	0	0	0	0	0	2	d__Bacteria	Bacteroidota	Bacteroidia	Cytophagales	Hymenobacteraceae	Hymenobacter	uncultured_bacterium
9ee954643ed83e72e5e9385a4afc2981	0	0	0	0	0	0	0	0	0	0	0	2	d__Bacteria	Chloroflexi	Ktedonobacteria	Ktedonobacterales	Ktedonobacteraceae	FCPS473	NA
6dfd000fffa917c5dd9da63fc4b4ba5d	0	0	0	0	0	0	0	0	0	0	0	2	d__Bacteria	Proteobacteria	Gammaproteobacteria	Enterobacterales	Enterobacteriaceae	NA	NA
1a0542fe1b8feb1e65789a73671aa969	0	0	0	0	0	0	0	0	0	0	0	2	d__Bacteria	Proteobacteria	Gammaproteobacteria	Enterobacterales	NA	NA	NA
ef22bd4bb325660a453add1c30a81aed	0	0	0	0	0	0	0	0	0	0	0	2	d__Bacteria	Firmicutes	Clostridia	Peptostreptococcales-Tissierellales	Peptostreptococcales-Tissierellales	Tissierella	Tissierella_praeacuta
693d1d60261b05d7aa5f6d444e5ddd41	0	0	0	0	0	0	0	0	0	0	0	2	d__Bacteria	Bacteroidota	Bacteroidia	Cytophagales	Spirosomaceae	Fibrella	NA
29e23827454eb642ee6f326c0fb28745	0	0	0	0	0	0	0	0	0	0	0	2	d__Bacteria	Actinobacteriota	Actinobacteria	Frankiales	Geodermatophilaceae	Klenkia	NA
9c8cb5b0ac95696773f22d81850e84f7	0	0	0	0	0	0	0	0	0	0	0	2	d__Bacteria	Firmicutes	Bacilli	Bacillales	Bacillaceae	Bacillus	NA
717c48b2749334193e8ccf30e15c9f57	0	0	0	0	0	0	0	0	0	0	0	2	d__Bacteria	Proteobacteria	Gammaproteobacteria	Xanthomonadales	Xanthomonadaceae	Stenotrophomonas	NA
85f53862a04e347f80a19c3bdf4b7aa3	0	0	0	0	0	0	0	0	0	0	0	2	d__Bacteria	Proteobacteria	Alphaproteobacteria	Rhizobiales	Rhizobiaceae	Neorhizobium	NA
e28a3eec6e20ce3cbd9cff6f61d7d193	0	0	0	0	0	0	0	0	0	0	0	2	d__Bacteria	Actinobacteriota	Actinobacteria	Propionibacteriales	Nocardioidaceae	Nocardioides	NA
6f18fb8203488d2886b53dcab91434d0	0	0	0	0	0	0	0	0	0	0	0	2	d__Bacteria	Proteobacteria	Alphaproteobacteria	Rhodobacterales	Rhodobacteraceae	Rhodobacter	uncultured_bacterium
00bbe3c3068fae4e1d645fdeb4575905	0	0	0	0	0	0	0	0	0	0	0	2	d__Bacteria	Firmicutes	Bacilli	Staphylococcales	Staphylococcaceae	Staphylococcus	uncultured_bacterium
5e57d1bd24cb5751cfa91c0cdf6da329	0	0	0	0	0	0	0	0	0	0	0	2	d__Bacteria	Bacteroidota	Bacteroidia	Cytophagales	Hymenobacteraceae	Hymenobacter	uncultured_bacterium
824cd6be7c2dc6e89f027661a1e04968	0	0	0	0	0	0	0	0	0	0	0	2	d__Bacteria	Proteobacteria	Gammaproteobacteria	Pseudomonadales	Pseudomonadaceae	Pseudomonas	Pseudomonas_viridiflava
9a055a89abcfb0d7cf4cd3715a98247b	0	0	0	0	0	0	0	0	0	0	0	2	d__Bacteria	Proteobacteria	Alphaproteobacteria	Rhizobiales	Xanthobacteraceae	Bradyrhizobium	NA
127d7776444ee46c44d88c067503c176	0	0	0	0	0	0	0	0	0	1	0	0	d__Bacteria	Proteobacteria	Alphaproteobacteria	Rhizobiales	Rhizobiaceae	Aureimonas	NA
4efe128c60e1be90941c7ae0170a8d48	0	0	0	0	0	0	0	0	0	1	0	0	d__Bacteria	Proteobacteria	Gammaproteobacteria	Burkholderiales	Rhodocyclaceae	NA	NA
7c32f71483bf6b8ac7436bcff7572ded	0	0	0	0	0	0	0	0	0	1	0	0	d__Bacteria	Proteobacteria	Alphaproteobacteria	Sphingomonadales	Sphingomonadaceae	Sphingomonas	NA
461123666f012f6be55839b7c851d0e9	0	0	0	0	0	0	0	0	0	0	1	0	d__Bacteria	Cyanobacteria	Cyanobacteriia	Chloroplast	Chloroplast	Chloroplast	NA
6692c1fa10eab60356bc8ed610fe4521	0	0	0	0	0	0	0	0	0	0	0	1	d__Bacteria	Firmicutes	Bacilli	Bacillales	Planococcaceae	Sporosarcina	NA
