# Supplementary material for: Clearing the Noise: Seasonal Dynamics of Endophytic Bacteria in Fagus sylvatica Leaves Revealed by Application of PNA Clamps
Source: Physiol Plant. 2026 Apr 26;178:e70897. doi: 10.1111/ppl.70897 (PMC13110927; doi:10.1111/ppl.70897)
Supplement: Supplementary file 6 — Table S4: Taxonomic classification of the 30 most abundant bacterial genera across the three time points. [file PPL-178-e70897-s005.xlsx]

## Sheet: 16S_Final_Table_Genus_filtered
Table S4: Taxonomic classification of the most abundant bacterial genera across the three time points
OTU	Sample	Abundance (%)	time_point	method	group	region	Kingdom	Phylum	Class	Order	Family	Genus
f2c698df695cee9fcd184efa38c4706e	OR2	57.0773	TP2	noPNA	OR2	16S	d__Bacteria	Proteobacteria	Gammaproteobacteria	Burkholderiales	Rhodocyclaceae	Dechloromonas
06d3bcbd5a5df7a6a34268bd46c519cf	OR1	53.125	TP1	noPNA	OR1	16S	d__Bacteria	Bacteroidota	Bacteroidia	Flavobacteriales	Blattabacteriaceae	Candidatus_Uzinura
f2c698df695cee9fcd184efa38c4706e	OR2_PNA	49.999	TP2	PNA	OR2	16S	d__Bacteria	Proteobacteria	Gammaproteobacteria	Burkholderiales	Rhodocyclaceae	Dechloromonas
f2c698df695cee9fcd184efa38c4706e	OR3_PNA	42.5582	TP3	PNA	OR3	16S	d__Bacteria	Proteobacteria	Gammaproteobacteria	Burkholderiales	Rhodocyclaceae	Dechloromonas
f2c698df695cee9fcd184efa38c4706e	OR3	39.1557	TP3	noPNA	OR3	16S	d__Bacteria	Proteobacteria	Gammaproteobacteria	Burkholderiales	Rhodocyclaceae	Dechloromonas
7669afba6a92573f5998156f1858104a	OR1	26.0417	TP1	noPNA	OR1	16S	d__Bacteria	Proteobacteria	Gammaproteobacteria	Pseudomonadales	Moraxellaceae	Acinetobacter
06d3bcbd5a5df7a6a34268bd46c519cf	OR1_PNA	23.2758	TP1	PNA	OR1	16S	d__Bacteria	Bacteroidota	Bacteroidia	Flavobacteriales	Blattabacteriaceae	Candidatus_Uzinura
2a968d60e9a0535341bb8b2e3d2851c9	OR1_PNA	23.0635	TP1	PNA	OR1	16S	d__Bacteria	Proteobacteria	Gammaproteobacteria	Pseudomonadales	Pseudomonadaceae	Pseudomonas
f005aa52966da77660a9706138000f1f	OR2	22.5426	TP2	noPNA	OR2	16S	d__Bacteria	Proteobacteria	Alphaproteobacteria	Sphingomonadales	Sphingomonadaceae	Sphingobium
f005aa52966da77660a9706138000f1f	OR2_PNA	14.898	TP2	PNA	OR2	16S	d__Bacteria	Proteobacteria	Alphaproteobacteria	Sphingomonadales	Sphingomonadaceae	Sphingobium
f005aa52966da77660a9706138000f1f	OR3	12.9551	TP3	noPNA	OR3	16S	d__Bacteria	Proteobacteria	Alphaproteobacteria	Sphingomonadales	Sphingomonadaceae	Sphingobium
8195db1efa365d47b28c10576b2aaccb	OR3_PNA	12.7551	TP3	PNA	OR3	16S	d__Bacteria	Proteobacteria	Alphaproteobacteria	Sphingomonadales	Sphingomonadaceae	Sphingomonas
8195db1efa365d47b28c10576b2aaccb	OR3	11.6623	TP3	noPNA	OR3	16S	d__Bacteria	Proteobacteria	Alphaproteobacteria	Sphingomonadales	Sphingomonadaceae	Sphingomonas
ee66bbb084ffaf47c327e8ec1087dd84	OR3_PNA	8.70964	TP3	PNA	OR3	16S	d__Bacteria	Actinobacteriota	Actinobacteria	Kineosporiales	Kineosporiaceae	Kineococcus
ee66bbb084ffaf47c327e8ec1087dd84	OR3	8.3905	TP3	noPNA	OR3	16S	d__Bacteria	Actinobacteriota	Actinobacteria	Kineosporiales	Kineosporiaceae	Kineococcus
2a968d60e9a0535341bb8b2e3d2851c9	OR1	7.29167	TP1	noPNA	OR1	16S	d__Bacteria	Proteobacteria	Gammaproteobacteria	Pseudomonadales	Pseudomonadaceae	Pseudomonas
69919376181529a60394338f92c8f080	OR1	7.29167	TP1	noPNA	OR1	16S	d__Bacteria	Proteobacteria	Gammaproteobacteria	Enterobacterales	Morganellaceae	Arsenophonus
ee66bbb084ffaf47c327e8ec1087dd84	OR2_PNA	6.13476	TP2	PNA	OR2	16S	d__Bacteria	Actinobacteriota	Actinobacteria	Kineosporiales	Kineosporiaceae	Kineococcus
864d0fc07d7adc74b797b1e448851278	OR3	5.72559	TP3	noPNA	OR3	16S	d__Bacteria	Proteobacteria	Gammaproteobacteria	Burkholderiales	Oxalobacteraceae	Massilia
f005aa52966da77660a9706138000f1f	OR3_PNA	5.71682	TP3	PNA	OR3	16S	d__Bacteria	Proteobacteria	Alphaproteobacteria	Sphingomonadales	Sphingomonadaceae	Sphingobium
864d0fc07d7adc74b797b1e448851278	OR3_PNA	5.38543	TP3	PNA	OR3	16S	d__Bacteria	Proteobacteria	Gammaproteobacteria	Burkholderiales	Oxalobacteraceae	Massilia
ee66bbb084ffaf47c327e8ec1087dd84	OR2	5.04587	TP2	noPNA	OR2	16S	d__Bacteria	Actinobacteriota	Actinobacteria	Kineosporiales	Kineosporiaceae	Kineococcus
8a330e22c47693af7411b2b6cda0235d	OR3_PNA	4.88147	TP3	PNA	OR3	16S	d__Bacteria	Proteobacteria	Alphaproteobacteria	Rhizobiales	Beijerinckiaceae	Methylobacterium-Methylorubrum
d4897a9745747cdee8ea28da11a777f7	OR3	4.24802	TP3	noPNA	OR3	16S	d__Bacteria	Proteobacteria	Alphaproteobacteria	Rhizobiales	Rhizobiaceae	Aureimonas
c7d7c7425c518c4cc813febef7d897e7	OR1	4.16667	TP1	noPNA	OR1	16S	d__Bacteria	Firmicutes	Clostridia	Oscillospirales	Ruminococcaceae	uncultured
2a968d60e9a0535341bb8b2e3d2851c9	OR3_PNA	4.11831	TP3	PNA	OR3	16S	d__Bacteria	Proteobacteria	Gammaproteobacteria	Pseudomonadales	Pseudomonadaceae	Pseudomonas
2a968d60e9a0535341bb8b2e3d2851c9	OR2	3.80079	TP2	noPNA	OR2	16S	d__Bacteria	Proteobacteria	Gammaproteobacteria	Pseudomonadales	Pseudomonadaceae	Pseudomonas
2a968d60e9a0535341bb8b2e3d2851c9	OR2_PNA	3.79406	TP2	PNA	OR2	16S	d__Bacteria	Proteobacteria	Gammaproteobacteria	Pseudomonadales	Pseudomonadaceae	Pseudomonas
8a330e22c47693af7411b2b6cda0235d	OR3	3.53562	TP3	noPNA	OR3	16S	d__Bacteria	Proteobacteria	Alphaproteobacteria	Rhizobiales	Beijerinckiaceae	Methylobacterium-Methylorubrum
3c3e99ae6647be728f5bfa29362b7c7f	OR3	3.45646	TP3	noPNA	OR3	16S	d__Bacteria	Actinobacteriota	Actinobacteria	Frankiales	Geodermatophilaceae	Klenkia
3c3e99ae6647be728f5bfa29362b7c7f	OR3_PNA	3.45141	TP3	PNA	OR3	16S	d__Bacteria	Actinobacteriota	Actinobacteria	Frankiales	Geodermatophilaceae	Klenkia
8521b43a08cca0c2c10e172b88b80ebc	OR1_PNA	3.23292	TP1	PNA	OR1	16S	d__Bacteria	Firmicutes	Bacilli	Staphylococcales	Staphylococcaceae	Staphylococcus
2a968d60e9a0535341bb8b2e3d2851c9	OR3	2.98153	TP3	noPNA	OR3	16S	d__Bacteria	Proteobacteria	Gammaproteobacteria	Pseudomonadales	Pseudomonadaceae	Pseudomonas
91d4582498a5147fb10c2f320a6f9070	OR2_PNA	2.8971	TP2	PNA	OR2	16S	d__Bacteria	Proteobacteria	Alphaproteobacteria	Rhodobacterales	Rhodobacteraceae	Rhodobacter
69919376181529a60394338f92c8f080	OR1_PNA	2.88111	TP1	PNA	OR1	16S	d__Bacteria	Proteobacteria	Gammaproteobacteria	Enterobacterales	Morganellaceae	Arsenophonus
06d3bcbd5a5df7a6a34268bd46c519cf	OR2_PNA	2.46158	TP2	PNA	OR2	16S	d__Bacteria	Bacteroidota	Bacteroidia	Flavobacteriales	Blattabacteriaceae	Candidatus_Uzinura
91d4582498a5147fb10c2f320a6f9070	OR2	2.29358	TP2	noPNA	OR2	16S	d__Bacteria	Proteobacteria	Alphaproteobacteria	Rhodobacterales	Rhodobacteraceae	Rhodobacter
ed63b96cb0fbf49673f0e36bcc47d15d	OR1_PNA	2.26908	TP1	PNA	OR1	16S	d__Bacteria	Bacteroidota	Bacteroidia	Bacteroidales	F082	F082
3b1dcd304afc25bfd04fbe67db89bbee	OR1_PNA	2.2441	TP1	PNA	OR1	16S	d__Bacteria	Proteobacteria	Gammaproteobacteria	Enterobacterales	Enterobacteriaceae	Klebsiella
91d4582498a5147fb10c2f320a6f9070	OR3	2.18997	TP3	noPNA	OR3	16S	d__Bacteria	Proteobacteria	Alphaproteobacteria	Rhodobacterales	Rhodobacteraceae	Rhodobacter
76e78fdc049298ff32dd949e20c3a4da	OR1	2.08333	TP1	noPNA	OR1	16S	d__Bacteria	Bacteroidota	Bacteroidia	Bacteroidales	Rikenellaceae	Rikenellaceae_RC9_gut_group
d4897a9745747cdee8ea28da11a777f7	OR3_PNA	2.03715	TP3	PNA	OR3	16S	d__Bacteria	Proteobacteria	Alphaproteobacteria	Rhizobiales	Rhizobiaceae	Aureimonas
7669afba6a92573f5998156f1858104a	OR1_PNA	1.86939	TP1	PNA	OR1	16S	d__Bacteria	Proteobacteria	Gammaproteobacteria	Pseudomonadales	Moraxellaceae	Acinetobacter
fe6f5d3a71e50a2ae0a96f2c7a2bb702	OR1_PNA	1.77363	TP1	PNA	OR1	16S	d__Bacteria	Proteobacteria	Gammaproteobacteria	Enterobacterales	Yersiniaceae	Serratia
91d4582498a5147fb10c2f320a6f9070	OR3_PNA	1.69201	TP3	PNA	OR3	16S	d__Bacteria	Proteobacteria	Alphaproteobacteria	Rhodobacterales	Rhodobacteraceae	Rhodobacter
49f61b975f8af1008f0439bcee5360e7	OR1_PNA	1.69036	TP1	PNA	OR1	16S	d__Bacteria	Bacteroidota	Bacteroidia	Bacteroidales	Prevotellaceae	Prevotella
8195db1efa365d47b28c10576b2aaccb	OR2_PNA	1.67207	TP2	PNA	OR2	16S	d__Bacteria	Proteobacteria	Alphaproteobacteria	Sphingomonadales	Sphingomonadaceae	Sphingomonas
7669afba6a92573f5998156f1858104a	OR2_PNA	1.66344	TP2	PNA	OR2	16S	d__Bacteria	Proteobacteria	Gammaproteobacteria	Pseudomonadales	Moraxellaceae	Acinetobacter
09f20e86066764209da0da1e5861977a	OR3_PNA	1.65557	TP3	PNA	OR3	16S	d__Bacteria	Proteobacteria	Alphaproteobacteria	Rhizobiales	Rhizobiaceae	Allorhizobium-Neorhizobium-Pararhizobium-Rhizobium
310f5d4b324ae60cfee85427995e28b8	OR2	1.63827	TP2	noPNA	OR2	16S	d__Bacteria	Proteobacteria	Gammaproteobacteria	Oceanospirillales	Halomonadaceae	Candidatus_Portiera
44c52ed14f08e556a954b6bc3ffeb52a	OR1_PNA	1.62791	TP1	PNA	OR1	16S	d__Bacteria	Proteobacteria	Alphaproteobacteria	Rhodobacterales	Rhodobacteraceae	Paracoccus
55aad0b408b2b7819725b72418b3de25	OR1_PNA	1.57379	TP1	PNA	OR1	16S	d__Bacteria	Actinobacteriota	Actinobacteria	Corynebacteriales	Corynebacteriaceae	Corynebacterium
8d819cf19576c5a0a74e3c1da73ff48e	OR1_PNA	1.56962	TP1	PNA	OR1	16S	d__Bacteria	Proteobacteria	Gammaproteobacteria	Enterobacterales	Erwiniaceae	Erwinia
1d93aa6d4dadb35b400080eecf3bd4cf	OR1_PNA	1.46762	TP1	PNA	OR1	16S	d__Bacteria	Proteobacteria	Alphaproteobacteria	Rhodospirillales	uncultured	uncultured
acea930a4f690f9db3e964588e993ac4	OR1_PNA	1.34688	TP1	PNA	OR1	16S	d__Bacteria	Firmicutes	Clostridia	Oscillospirales	Oscillospiraceae	NK4A214_group
310f5d4b324ae60cfee85427995e28b8	OR2_PNA	1.34591	TP2	PNA	OR2	16S	d__Bacteria	Proteobacteria	Gammaproteobacteria	Oceanospirillales	Halomonadaceae	Candidatus_Portiera
864d0fc07d7adc74b797b1e448851278	OR2_PNA	1.32288	TP2	PNA	OR2	16S	d__Bacteria	Proteobacteria	Gammaproteobacteria	Burkholderiales	Oxalobacteraceae	Massilia
8195db1efa365d47b28c10576b2aaccb	OR1_PNA	1.3219	TP1	PNA	OR1	16S	d__Bacteria	Proteobacteria	Alphaproteobacteria	Sphingomonadales	Sphingomonadaceae	Sphingomonas
d8c46c24601a6534ed1a7a8651883520	OR1_PNA	1.29275	TP1	PNA	OR1	16S	d__Bacteria	Patescibacteria	Saccharimonadia	Saccharimonadales	Saccharimonadaceae	Candidatus_Saccharimonas
e30a622428d2ac6129deb8f4aef38578	OR1_PNA	1.21573	TP1	PNA	OR1	16S	d__Bacteria	Actinobacteriota	Actinobacteria	Actinomycetales	Actinomycetaceae	Actinomyces
b30fd739e90068579d5df368aded4987	OR2_PNA	1.20201	TP2	PNA	OR2	16S	d__Bacteria	Bacteroidota	Bacteroidia	Cytophagales	Hymenobacteraceae	Hymenobacter
09f20e86066764209da0da1e5861977a	OR3	1.18734	TP3	noPNA	OR3	16S	d__Bacteria	Proteobacteria	Alphaproteobacteria	Rhizobiales	Rhizobiaceae	Allorhizobium-Neorhizobium-Pararhizobium-Rhizobium
4b292411761d2bfed3d305a4825683b5	OR1_PNA	1.11789	TP1	PNA	OR1	16S	d__Bacteria	Firmicutes	Bacilli	Lactobacillales	Streptococcaceae	Streptococcus
9fe5aa19042ce938e738f14766f19739	OR3	1.08179	TP3	noPNA	OR3	16S	d__Bacteria	Actinobacteriota	Actinobacteria	Micrococcales	Microbacteriaceae	Leifsonia
f78087badea3014e22a5bbcc020c91bb	OR1_PNA	1.06168	TP1	PNA	OR1	16S	d__Bacteria	Patescibacteria	Microgenomatia	Candidatus_Pacebacteria	Candidatus_Pacebacteria	Candidatus_Pacebacteria
9fe5aa19042ce938e738f14766f19739	OR3_PNA	1.0093	TP3	PNA	OR3	16S	d__Bacteria	Actinobacteriota	Actinobacteria	Micrococcales	Microbacteriaceae	Leifsonia
8a330e22c47693af7411b2b6cda0235d	OR2_PNA	1.00919	TP2	PNA	OR2	16S	d__Bacteria	Proteobacteria	Alphaproteobacteria	Rhizobiales	Beijerinckiaceae	Methylobacterium-Methylorubrum
841bf5168bcab819644f6ed5a933b5b4	OR1_PNA	0.997148	TP1	PNA	OR1	16S	d__Bacteria	Proteobacteria	Gammaproteobacteria	Pseudomonadales	Moraxellaceae	Enhydrobacter
76e78fdc049298ff32dd949e20c3a4da	OR1_PNA	0.992985	TP1	PNA	OR1	16S	d__Bacteria	Bacteroidota	Bacteroidia	Bacteroidales	Rikenellaceae	Rikenellaceae_RC9_gut_group
41bce692a87f768b43f34a8f358a5807	OR1_PNA	0.990903	TP1	PNA	OR1	16S	d__Bacteria	Actinobacteriota	Actinobacteria	Corynebacteriales	Corynebacteriaceae	Lawsonella
67dad0f8afdb668874dac538911b4633	OR1_PNA	0.953432	TP1	PNA	OR1	16S	d__Bacteria	Proteobacteria	Gammaproteobacteria	Burkholderiales	Alcaligenaceae	Achromobacter
d4897a9745747cdee8ea28da11a777f7	OR2_PNA	0.929568	TP2	PNA	OR2	16S	d__Bacteria	Proteobacteria	Alphaproteobacteria	Rhizobiales	Rhizobiaceae	Aureimonas
c64c0ab21b5922b10f64f325e41bac2b	OR1_PNA	0.928451	TP1	PNA	OR1	16S	d__Bacteria	Firmicutes	Bacilli	RF39	RF39	RF39
864d0fc07d7adc74b797b1e448851278	OR1_PNA	0.928451	TP1	PNA	OR1	16S	d__Bacteria	Proteobacteria	Gammaproteobacteria	Burkholderiales	Oxalobacteraceae	Massilia
21cacf16838830a8d1cda6b52123023f	OR2_PNA	0.854742	TP2	PNA	OR2	16S	d__Bacteria	Proteobacteria	Alphaproteobacteria	Rhizobiales	Xanthobacteraceae	Bradyrhizobium
06d3bcbd5a5df7a6a34268bd46c519cf	OR2	0.8519	TP2	noPNA	OR2	16S	d__Bacteria	Bacteroidota	Bacteroidia	Flavobacteriales	Blattabacteriaceae	Candidatus_Uzinura
864d0fc07d7adc74b797b1e448851278	OR2	0.8519	TP2	noPNA	OR2	16S	d__Bacteria	Proteobacteria	Gammaproteobacteria	Burkholderiales	Oxalobacteraceae	Massilia
bdb392fdebda8d4fb30398254a7693d8	OR2	0.8519	TP2	noPNA	OR2	16S	d__Bacteria	Bacteroidota	Bacteroidia	Cytophagales	Amoebophilaceae	Candidatus_Cardinium
348aacd0aa285db42fea464f46baf292	OR1_PNA	0.766076	TP1	PNA	OR1	16S	d__Bacteria	Firmicutes	Bacilli	Bacillales	Bacillaceae	Bacillus
e74708e6dca09e7ba58a39e140db8532	OR1_PNA	0.763994	TP1	PNA	OR1	16S	d__Bacteria	Actinobacteriota	Actinobacteria	Frankiales	Geodermatophilaceae	Geodermatophilus
3b1dcd304afc25bfd04fbe67db89bbee	OR2_PNA	0.757852	TP2	PNA	OR2	16S	d__Bacteria	Proteobacteria	Gammaproteobacteria	Enterobacterales	Enterobacteriaceae	Klebsiella
4b292411761d2bfed3d305a4825683b5	OR2_PNA	0.748259	TP2	PNA	OR2	16S	d__Bacteria	Firmicutes	Bacilli	Lactobacillales	Streptococcaceae	Streptococcus
84326dfc7ecc41a8a34677969fc9be1b	OR1_PNA	0.728605	TP1	PNA	OR1	16S	d__Bacteria	Bacteroidota	Bacteroidia	Flavobacteriales	Flavobacteriaceae	Flavobacterium
7c16a13ce31b457213906942671a35a7	OR1_PNA	0.716115	TP1	PNA	OR1	16S	d__Bacteria	Bacteroidota	Bacteroidia	Bacteroidales	Muribaculaceae	Muribaculaceae
0427a3b4bf89c3c5fa6102a31db231da	OR1_PNA	0.693216	TP1	PNA	OR1	16S	d__Bacteria	Patescibacteria	Gracilibacteria	Absconditabacteriales_(SR1)	Absconditabacteriales_(SR1)	Absconditabacteriales_(SR1)
8a7cdb3b810f18168951a8c27bd5c848	OR1_PNA	0.693216	TP1	PNA	OR1	16S	d__Bacteria	Bacteroidota	Bacteroidia	Bacteroidales	Bacteroidetes_BD2-2	Bacteroidetes_BD2-2
aa218086d58055d055eff79ea19e03ca	OR2_PNA	0.688782	TP2	PNA	OR2	16S	d__Bacteria	Firmicutes	Bacilli	Lactobacillales	Leuconostocaceae	Weissella
8d819cf19576c5a0a74e3c1da73ff48e	OR2_PNA	0.674392	TP2	PNA	OR2	16S	d__Bacteria	Proteobacteria	Gammaproteobacteria	Enterobacterales	Erwiniaceae	Erwinia
348aacd0aa285db42fea464f46baf292	OR2	0.655308	TP2	noPNA	OR2	16S	d__Bacteria	Firmicutes	Bacilli	Bacillales	Bacillaceae	Bacillus
8195db1efa365d47b28c10576b2aaccb	OR2	0.655308	TP2	noPNA	OR2	16S	d__Bacteria	Proteobacteria	Alphaproteobacteria	Sphingomonadales	Sphingomonadaceae	Sphingomonas
7669afba6a92573f5998156f1858104a	OR3	0.633245	TP3	noPNA	OR3	16S	d__Bacteria	Proteobacteria	Gammaproteobacteria	Pseudomonadales	Moraxellaceae	Acinetobacter
8521b43a08cca0c2c10e172b88b80ebc	OR2_PNA	0.612037	TP2	PNA	OR2	16S	d__Bacteria	Firmicutes	Bacilli	Staphylococcales	Staphylococcaceae	Staphylococcus
f4b5186d866eb776d4efa68b58fa9fa5	OR1_PNA	0.535004	TP1	PNA	OR1	16S	d__Bacteria	Proteobacteria	Gammaproteobacteria	Enterobacterales	Enterobacteriaceae	Enterobacter
9d5b9c6f5ae37999edafc48cc9e28191	OR2_PNA	0.528578	TP2	PNA	OR2	16S	d__Bacteria	Proteobacteria	Alphaproteobacteria	Caulobacterales	Caulobacteraceae	Phenylobacterium
26791e4948dec3cf0227ec1cb4f7ed74	OR2	0.524246	TP2	noPNA	OR2	16S	d__Bacteria	Proteobacteria	Gammaproteobacteria	Enterobacterales	Pectobacteriaceae	Sodalis
7b7aa430d85ea70b3bd5dbe8d7cebb20	OR1_PNA	0.520432	TP1	PNA	OR1	16S	d__Bacteria	Actinobacteriota	Actinobacteria	Micrococcales	Microbacteriaceae	Curtobacterium
c7d7c7425c518c4cc813febef7d897e7	OR1_PNA	0.520432	TP1	PNA	OR1	16S	d__Bacteria	Firmicutes	Clostridia	Oscillospirales	Ruminococcaceae	uncultured
bdb392fdebda8d4fb30398254a7693d8	OR2_PNA	0.510351	TP2	PNA	OR2	16S	d__Bacteria	Bacteroidota	Bacteroidia	Cytophagales	Amoebophilaceae	Candidatus_Cardinium
4ff3bbdd76f4f1d4058f1e5ed99e8050	OR3_PNA	0.50671	TP3	PNA	OR3	16S	d__Bacteria	Actinobacteriota	Actinobacteria	Propionibacteriales	Nocardioidaceae	Nocardioides
7669afba6a92573f5998156f1858104a	OR3_PNA	0.503273	TP3	PNA	OR3	16S	d__Bacteria	Proteobacteria	Gammaproteobacteria	Pseudomonadales	Moraxellaceae	Acinetobacter
18cd291ec3cda87efce5f90724ad700a	OR1_PNA	0.501697	TP1	PNA	OR1	16S	d__Bacteria	Proteobacteria	Gammaproteobacteria	Enterobacterales	Enterobacteriaceae	Citrobacter
4bb94f86ef3921e4b71f2d45f3c487d3	OR1_PNA	0.501697	TP1	PNA	OR1	16S	d__Bacteria	Proteobacteria	Alphaproteobacteria	Caulobacterales	Caulobacteraceae	Brevundimonas
6b8f50129f5e3e4b4c8f50269adf8101	OR1_PNA	0.476716	TP1	PNA	OR1	16S	d__Bacteria	Firmicutes	Bacilli	Lactobacillales	Streptococcaceae	Lactococcus
3a0d41225631c49b942c83b6e8703871	OR3	0.474934	TP3	noPNA	OR3	16S	d__Bacteria	Actinobacteriota	Actinobacteria	Micrococcales	Microbacteriaceae	Cryobacterium
8a330e22c47693af7411b2b6cda0235d	OR2	0.458716	TP2	noPNA	OR2	16S	d__Bacteria	Proteobacteria	Alphaproteobacteria	Rhizobiales	Beijerinckiaceae	Methylobacterium-Methylorubrum
b30fd739e90068579d5df368aded4987	OR2	0.458716	TP2	noPNA	OR2	16S	d__Bacteria	Bacteroidota	Bacteroidia	Cytophagales	Hymenobacteraceae	Hymenobacter
b30fd739e90068579d5df368aded4987	OR3_PNA	0.450333	TP3	PNA	OR3	16S	d__Bacteria	Bacteroidota	Bacteroidia	Cytophagales	Hymenobacteraceae	Hymenobacter
d58a64f2631183d4ec57ab7c03ba9d75	OR3	0.422164	TP3	noPNA	OR3	16S	d__Bacteria	Proteobacteria	Gammaproteobacteria	Burkholderiales	Comamonadaceae	Variovorax
c6fb38b47c0c35f3d360689e862913c8	OR1_PNA	0.420509	TP1	PNA	OR1	16S	d__Bacteria	Proteobacteria	Gammaproteobacteria	Burkholderiales	Oxalobacteraceae	Duganella
352817aa9ef7209568b3f3af2fec7f38	OR1_PNA	0.416346	TP1	PNA	OR1	16S	d__Bacteria	Bacteroidota	Bacteroidia	Flavobacteriales	Weeksellaceae	Chryseobacterium
7b7aa430d85ea70b3bd5dbe8d7cebb20	OR3_PNA	0.415956	TP3	PNA	OR3	16S	d__Bacteria	Actinobacteriota	Actinobacteria	Micrococcales	Microbacteriaceae	Curtobacterium
beebb6588d3f1d52f6476b0d6cddf152	OR1_PNA	0.410101	TP1	PNA	OR1	16S	d__Bacteria	Proteobacteria	Alphaproteobacteria	Acetobacterales	Acetobacteraceae	uncultured
b30fd739e90068579d5df368aded4987	OR3	0.395778	TP3	noPNA	OR3	16S	d__Bacteria	Bacteroidota	Bacteroidia	Cytophagales	Hymenobacteraceae	Hymenobacter
21cacf16838830a8d1cda6b52123023f	OR2	0.393185	TP2	noPNA	OR2	16S	d__Bacteria	Proteobacteria	Alphaproteobacteria	Rhizobiales	Xanthobacteraceae	Bradyrhizobium
8d819cf19576c5a0a74e3c1da73ff48e	OR2	0.393185	TP2	noPNA	OR2	16S	d__Bacteria	Proteobacteria	Gammaproteobacteria	Enterobacterales	Erwiniaceae	Erwinia
d58a64f2631183d4ec57ab7c03ba9d75	OR3_PNA	0.391205	TP3	PNA	OR3	16S	d__Bacteria	Proteobacteria	Gammaproteobacteria	Burkholderiales	Comamonadaceae	Variovorax
3addcaab1b8e10c064bb4faaf88291be	OR1_PNA	0.389283	TP1	PNA	OR1	16S	d__Bacteria	Acidobacteriota	Acidobacteriae	Acidobacteriales	Acidobacteriaceae_(Subgroup_1)	Granulicella
df15aa7f9d1daa7d8d2dff8f7f895798	OR1_PNA	0.389283	TP1	PNA	OR1	16S	d__Bacteria	Actinobacteriota	Actinobacteria	Micrococcales	Micrococcaceae	Micrococcus
4a79f29d31b631a091ab49f5537ec6e1	OR1_PNA	0.378875	TP1	PNA	OR1	16S	d__Bacteria	Actinobacteriota	Actinobacteria	Micrococcales	Micrococcaceae	Kocuria
aa218086d58055d055eff79ea19e03ca	OR1_PNA	0.376793	TP1	PNA	OR1	16S	d__Bacteria	Firmicutes	Bacilli	Lactobacillales	Leuconostocaceae	Weissella
55aad0b408b2b7819725b72418b3de25	OR2_PNA	0.369333	TP2	PNA	OR2	16S	d__Bacteria	Actinobacteriota	Actinobacteria	Corynebacteriales	Corynebacteriaceae	Corynebacterium
f4b5186d866eb776d4efa68b58fa9fa5	OR2_PNA	0.354943	TP2	PNA	OR2	16S	d__Bacteria	Proteobacteria	Gammaproteobacteria	Enterobacterales	Enterobacteriaceae	Enterobacter
910e6e910404e895f23aa270aa1a68e7	OR1_PNA	0.345567	TP1	PNA	OR1	16S	d__Bacteria	Firmicutes	Bacilli	Brevibacillales	Brevibacillaceae	Brevibacillus
09f20e86066764209da0da1e5861977a	OR1_PNA	0.335158	TP1	PNA	OR1	16S	d__Bacteria	Proteobacteria	Alphaproteobacteria	Rhizobiales	Rhizobiaceae	Allorhizobium-Neorhizobium-Pararhizobium-Rhizobium
40144a5e0a65159d335b9df59e441ce1	OR1_PNA	0.333077	TP1	PNA	OR1	16S	d__Bacteria	Proteobacteria	Gammaproteobacteria	Aeromonadales	Aeromonadaceae	Aeromonas
4b292411761d2bfed3d305a4825683b5	OR2	0.327654	TP2	noPNA	OR2	16S	d__Bacteria	Firmicutes	Bacilli	Lactobacillales	Streptococcaceae	Streptococcus
9460b17c7dd5e0c61032f9c9cc742c31	OR3	0.316623	TP3	noPNA	OR3	16S	d__Bacteria	Proteobacteria	Gammaproteobacteria	Burkholderiales	Comamonadaceae	Acidovorax
dbf9a425debc3db3c6babd4cfd31369f	OR2_PNA	0.306978	TP2	PNA	OR2	16S	d__Bacteria	Proteobacteria	Gammaproteobacteria	Xanthomonadales	Xanthomonadaceae	Stenotrophomonas
84094e42bda1d413cda69719b449ef73	OR1_PNA	0.306014	TP1	PNA	OR1	16S	d__Bacteria	Actinobacteriota	Actinobacteria	Bifidobacteriales	Bifidobacteriaceae	Gardnerella
68680dbdd3686ac697b74a02c9cd681b	OR1_PNA	0.303932	TP1	PNA	OR1	16S	d__Bacteria	Firmicutes	Clostridia	Oscillospirales	Ruminococcaceae	Ruminococcus
3c3e99ae6647be728f5bfa29362b7c7f	OR2_PNA	0.293548	TP2	PNA	OR2	16S	d__Bacteria	Actinobacteriota	Actinobacteria	Frankiales	Geodermatophilaceae	Klenkia
d42d58c4c9c1529d3beb9823fa4b377c	OR1_PNA	0.293524	TP1	PNA	OR1	16S	d__Bacteria	Proteobacteria	Alphaproteobacteria	Sphingomonadales	Sphingomonadaceae	Sphingopyxis
21cacf16838830a8d1cda6b52123023f	OR3_PNA	0.279138	TP3	PNA	OR3	16S	d__Bacteria	Proteobacteria	Alphaproteobacteria	Rhizobiales	Xanthobacteraceae	Bradyrhizobium
2fbfe41e0e639122fa5ead390de9f55d	OR2_PNA	0.27724	TP2	PNA	OR2	16S	d__Bacteria	Bacteroidota	Bacteroidia	Bacteroidales	Porphyromonadaceae	Porphyromonas
453b67bd493c7bcf9b89c7a98ba72134	OR1_PNA	0.27687	TP1	PNA	OR1	16S	d__Bacteria	Firmicutes	Bacilli	Erysipelotrichales	Erysipelatoclostridiaceae	UCG-004
ab73a5b41c0c85f1f6f9d745b8e3800b	OR1_PNA	0.26438	TP1	PNA	OR1	16S	d__Bacteria	Firmicutes	Bacilli	Staphylococcales	Gemellaceae	Gemella
4ff3bbdd76f4f1d4058f1e5ed99e8050	OR3	0.263852	TP3	noPNA	OR3	16S	d__Bacteria	Actinobacteriota	Actinobacteria	Propionibacteriales	Nocardioidaceae	Nocardioides
02c99b73872b08fe3c71a85b4f6e2637	OR2	0.262123	TP2	noPNA	OR2	16S	d__Bacteria	Proteobacteria	Alphaproteobacteria	Rickettsiales	Anaplasmataceae	Wolbachia
7669afba6a92573f5998156f1858104a	OR2	0.262123	TP2	noPNA	OR2	16S	d__Bacteria	Proteobacteria	Gammaproteobacteria	Pseudomonadales	Moraxellaceae	Acinetobacter
841bf5168bcab819644f6ed5a933b5b4	OR3_PNA	0.244073	TP3	PNA	OR3	16S	d__Bacteria	Proteobacteria	Gammaproteobacteria	Pseudomonadales	Moraxellaceae	Enhydrobacter
9d5b9c6f5ae37999edafc48cc9e28191	OR3	0.237467	TP3	noPNA	OR3	16S	d__Bacteria	Proteobacteria	Alphaproteobacteria	Caulobacterales	Caulobacteraceae	Phenylobacterium
348aacd0aa285db42fea464f46baf292	OR2_PNA	0.236949	TP2	PNA	OR2	16S	d__Bacteria	Firmicutes	Bacilli	Bacillales	Bacillaceae	Bacillus
ab9391c3217f102c94a1dd9a4fd9d991	OR3_PNA	0.22826	TP3	PNA	OR3	16S	d__Bacteria	Proteobacteria	Alphaproteobacteria	Sphingomonadales	Sphingomonadaceae	Novosphingobium
ee66bbb084ffaf47c327e8ec1087dd84	OR1_PNA	0.226908	TP1	PNA	OR1	16S	d__Bacteria	Actinobacteriota	Actinobacteria	Kineosporiales	Kineosporiaceae	Kineococcus
8a330e22c47693af7411b2b6cda0235d	OR1_PNA	0.220663	TP1	PNA	OR1	16S	d__Bacteria	Proteobacteria	Alphaproteobacteria	Rhizobiales	Beijerinckiaceae	Methylobacterium-Methylorubrum
97738862006a4dc6ca3e59fd4b0e473b	OR1_PNA	0.218582	TP1	PNA	OR1	16S	d__Bacteria	Proteobacteria	Gammaproteobacteria	Enterobacterales	Pectobacteriaceae	Pectobacterium
55aad0b408b2b7819725b72418b3de25	OR2	0.196592	TP2	noPNA	OR2	16S	d__Bacteria	Actinobacteriota	Actinobacteria	Corynebacteriales	Corynebacteriaceae	Corynebacterium
da14fb2675091780245fd6d3f5d139d3	OR2	0.196592	TP2	noPNA	OR2	16S	d__Bacteria	Fusobacteriota	Fusobacteriia	Fusobacteriales	Leptotrichiaceae	Streptobacillus
6a7071997f07ddc3b1a7b1f9fb57fce8	OR1_PNA	0.195682	TP1	PNA	OR1	16S	d__Bacteria	Actinobacteriota	Actinobacteria	Corynebacteriales	Corynebacteriaceae	Turicella
c6fb38b47c0c35f3d360689e862913c8	OR3_PNA	0.191821	TP3	PNA	OR3	16S	d__Bacteria	Proteobacteria	Gammaproteobacteria	Burkholderiales	Oxalobacteraceae	Duganella
9ecb28742416ea13b77525e86f24a837	OR1_PNA	0.191519	TP1	PNA	OR1	16S	d__Bacteria	Actinobacteriota	Thermoleophilia	Gaiellales	uncultured	uncultured
f37bd3d735b5c819191a926a0e74ae56	OR1_PNA	0.191519	TP1	PNA	OR1	16S	d__Bacteria	Proteobacteria	Gammaproteobacteria	Burkholderiales	Oxalobacteraceae	Herminiimonas
fe6f5d3a71e50a2ae0a96f2c7a2bb702	OR3_PNA	0.191134	TP3	PNA	OR3	16S	d__Bacteria	Proteobacteria	Gammaproteobacteria	Enterobacterales	Yersiniaceae	Serratia
67dad0f8afdb668874dac538911b4633	OR2_PNA	0.188983	TP2	PNA	OR2	16S	d__Bacteria	Proteobacteria	Gammaproteobacteria	Burkholderiales	Alcaligenaceae	Achromobacter
9d5b9c6f5ae37999edafc48cc9e28191	OR1_PNA	0.185274	TP1	PNA	OR1	16S	d__Bacteria	Proteobacteria	Alphaproteobacteria	Caulobacterales	Caulobacteraceae	Phenylobacterium
a5add8f7c9cd860d005ba21f5228b0fa	OR1_PNA	0.183192	TP1	PNA	OR1	16S	d__Bacteria	Bacteroidota	Bacteroidia	Chitinophagales	Chitinophagaceae	Parafilimonas
26791e4948dec3cf0227ec1cb4f7ed74	OR2_PNA	0.182268	TP2	PNA	OR2	16S	d__Bacteria	Proteobacteria	Gammaproteobacteria	Enterobacterales	Pectobacteriaceae	Sodalis
348aacd0aa285db42fea464f46baf292	OR3_PNA	0.178071	TP3	PNA	OR3	16S	d__Bacteria	Firmicutes	Bacilli	Bacillales	Bacillaceae	Bacillus
70d1f37358b4753db69017f2abf25332	OR3_PNA	0.178071	TP3	PNA	OR3	16S	d__Bacteria	Actinobacteriota	Actinobacteria	Micrococcales	Microbacteriaceae	Frondihabitans
8d6bd5cf3e748ede43f241f64bd369b5	OR1_PNA	0.164457	TP1	PNA	OR1	16S	d__Bacteria	Gemmatimonadota	Gemmatimonadetes	Gemmatimonadales	Gemmatimonadaceae	uncultured
040a3784a1d960f453b4a6fbd7ab7560	OR1_PNA	0.162375	TP1	PNA	OR1	16S	d__Bacteria	Firmicutes	Clostridia	Peptostreptococcales-Tissierellales	Peptostreptococcales-Tissierellales	Anaerococcus
d6162b874ee92bd3d69a30f091108043	OR1_PNA	0.160293	TP1	PNA	OR1	16S	d__Bacteria	Proteobacteria	Gammaproteobacteria	Burkholderiales	Neisseriaceae	Neisseria
35511b82b79fac834aa05340dbd6021c	OR3_PNA	0.160195	TP3	PNA	OR3	16S	d__Bacteria	Proteobacteria	Gammaproteobacteria	Burkholderiales	Comamonadaceae	Pelomonas
fe6f5d3a71e50a2ae0a96f2c7a2bb702	OR3	0.158311	TP3	noPNA	OR3	16S	d__Bacteria	Proteobacteria	Gammaproteobacteria	Enterobacterales	Yersiniaceae	Serratia
62c46d3f31e1467a50176569525a8f05	OR1_PNA	0.15613	TP1	PNA	OR1	16S	d__Bacteria	Actinobacteriota	Actinobacteria	Kineosporiales	Kineosporiaceae	Kineosporia
2d90f94d12ee981243bdda8ee48101fe	OR1_PNA	0.154048	TP1	PNA	OR1	16S	d__Bacteria	Proteobacteria	Gammaproteobacteria	Enterobacterales	Enterobacteriaceae	Raoultella
2a337e74a72fd20cc9010eb63275ed31	OR1_PNA	0.151966	TP1	PNA	OR1	16S	d__Bacteria	Bacteroidota	Bacteroidia	Sphingobacteriales	Sphingobacteriaceae	Sphingobacterium
8a4d456731e0af7281cabefcb6aba310	OR1_PNA	0.145721	TP1	PNA	OR1	16S	d__Bacteria	Actinobacteriota	Actinobacteria	Corynebacteriales	Nocardiaceae	Rhodococcus
02c99b73872b08fe3c71a85b4f6e2637	OR1_PNA	0.137394	TP1	PNA	OR1	16S	d__Bacteria	Proteobacteria	Alphaproteobacteria	Rickettsiales	Anaplasmataceae	Wolbachia
14ddaf7d057d6e8f8ca5dee963cfadb5	OR1_PNA	0.137394	TP1	PNA	OR1	16S	d__Bacteria	Firmicutes	Bacilli	Thermicanales	Thermicanaceae	Thermicanus
8adaa6ba492ff956396c40fc0e0f98f8	OR3_PNA	0.136819	TP3	PNA	OR3	16S	d__Bacteria	Actinobacteriota	Actinobacteria	Pseudonocardiales	Pseudonocardiaceae	Actinomycetospora
1dfefcc01e875f6015f709f9985ed150	OR1_PNA	0.135312	TP1	PNA	OR1	16S	d__Bacteria	Proteobacteria	Alphaproteobacteria	Acetobacterales	Acetobacteraceae	Roseomonas
5a819bc1efaf0c8ed90b26816bbd6b14	OR3	0.131926	TP3	noPNA	OR3	16S	d__Bacteria	Proteobacteria	Alphaproteobacteria	Acetobacterales	Acetobacteraceae	Acidiphilium
047abc0465ad35c835197ca1363fb82c	OR2_PNA	0.131425	TP2	PNA	OR2	16S	d__Bacteria	Myxococcota	Myxococcia	Myxococcales	Myxococcaceae	P3OB-42
047abc0465ad35c835197ca1363fb82c	OR2	0.131062	TP2	noPNA	OR2	16S	d__Bacteria	Myxococcota	Myxococcia	Myxococcales	Myxococcaceae	P3OB-42
faafd17eae08ef7920dc5cfe7e463114	OR2	0.131062	TP2	noPNA	OR2	16S	d__Bacteria	Proteobacteria	Gammaproteobacteria	Pasteurellales	Pasteurellaceae	Haemophilus
8d819cf19576c5a0a74e3c1da73ff48e	OR3_PNA	0.129943	TP3	PNA	OR3	16S	d__Bacteria	Proteobacteria	Gammaproteobacteria	Enterobacterales	Erwiniaceae	Erwinia
298ebfb7cfb21747d46b41a44a529185	OR1_PNA	0.124904	TP1	PNA	OR1	16S	d__Bacteria	Firmicutes	Bacilli	Bacillales	Planococcaceae	Domibacillus
6b8f50129f5e3e4b4c8f50269adf8101	OR2_PNA	0.12471	TP2	PNA	OR2	16S	d__Bacteria	Firmicutes	Bacilli	Lactobacillales	Streptococcaceae	Lactococcus
466a3911c40988d592f9e2e435c92c41	OR1_PNA	0.122822	TP1	PNA	OR1	16S	d__Bacteria	Actinobacteriota	Actinobacteria	Propionibacteriales	Nocardioidaceae	Marmoricola
6fa5a7be091eecd422cabc572ec95170	OR1_PNA	0.122822	TP1	PNA	OR1	16S	d__Bacteria	Firmicutes	Clostridia	Oscillospirales	Ruminococcaceae	Incertae_Sedis
a2176a2f4c1f1c53146b6673e8ac9c2c	OR1_PNA	0.122822	TP1	PNA	OR1	16S	d__Bacteria	Chloroflexi	KD4-96	KD4-96	KD4-96	KD4-96
2ecb9eda33d77f65aa920b4e3a0702cf	OR1_PNA	0.118659	TP1	PNA	OR1	16S	d__Bacteria	Proteobacteria	Gammaproteobacteria	Burkholderiales	Comamonadaceae	Hydrogenophaga
4c358656643dd753f85f50e2d7c85cb3	OR2_PNA	0.117035	TP2	PNA	OR2	16S	d__Bacteria	Firmicutes	Bacilli	Thermoactinomycetales	Thermoactinomycetaceae	Planifilum
3a0d41225631c49b942c83b6e8703871	OR2_PNA	0.116076	TP2	PNA	OR2	16S	d__Bacteria	Actinobacteriota	Actinobacteria	Micrococcales	Microbacteriaceae	Cryobacterium
9460b17c7dd5e0c61032f9c9cc742c31	OR3_PNA	0.113443	TP3	PNA	OR3	16S	d__Bacteria	Proteobacteria	Gammaproteobacteria	Burkholderiales	Comamonadaceae	Acidovorax
b671a48e428f73b45726bc320c650692	OR1_PNA	0.112413	TP1	PNA	OR1	16S	d__Bacteria	Proteobacteria	Gammaproteobacteria	Xanthomonadales	Xanthomonadaceae	Vulcaniibacterium
cbf52627fc3beb55a7175d50b339fb46	OR1_PNA	0.112413	TP1	PNA	OR1	16S	d__Bacteria	Actinobacteriota	Actinobacteria	Streptomycetales	Streptomycetaceae	Streptacidiphilus
bdc73d64b0b2ac3bf7f3621435ac4b55	OR3_PNA	0.106567	TP3	PNA	OR3	16S	d__Bacteria	Proteobacteria	Gammaproteobacteria	Enterobacterales	Morganellaceae	Incertae_Sedis
4646144259feebbbf41ae51de0b918db	OR3	0.105541	TP3	noPNA	OR3	16S	d__Bacteria	Proteobacteria	Gammaproteobacteria	Enterobacterales	Pectobacteriaceae	Brenneria
c6fb38b47c0c35f3d360689e862913c8	OR3	0.105541	TP3	noPNA	OR3	16S	d__Bacteria	Proteobacteria	Gammaproteobacteria	Burkholderiales	Oxalobacteraceae	Duganella
849116787821caf39aca485e694fea44	OR2_PNA	0.104564	TP2	PNA	OR2	16S	d__Bacteria	Actinobacteriota	Acidimicrobiia	Microtrichales	Ilumatobacteraceae	uncultured
80acff8cdec6933ce69332856c4fbe9d	OR1_PNA	0.104086	TP1	PNA	OR1	16S	d__Bacteria	Proteobacteria	Gammaproteobacteria	Xanthomonadales	Xanthomonadaceae	Pseudoxanthomonas
9460b17c7dd5e0c61032f9c9cc742c31	OR2_PNA	0.103605	TP2	PNA	OR2	16S	d__Bacteria	Proteobacteria	Gammaproteobacteria	Burkholderiales	Comamonadaceae	Acidovorax
41bce692a87f768b43f34a8f358a5807	OR2_PNA	0.102646	TP2	PNA	OR2	16S	d__Bacteria	Actinobacteriota	Actinobacteria	Corynebacteriales	Corynebacteriaceae	Lawsonella
9fe5aa19042ce938e738f14766f19739	OR2_PNA	0.101686	TP2	PNA	OR2	16S	d__Bacteria	Actinobacteriota	Actinobacteria	Micrococcales	Microbacteriaceae	Leifsonia
ab73a5b41c0c85f1f6f9d745b8e3800b	OR2_PNA	0.101686	TP2	PNA	OR2	16S	d__Bacteria	Firmicutes	Bacilli	Staphylococcales	Gemellaceae	Gemella
02c99b73872b08fe3c71a85b4f6e2637	OR2_PNA	0.101686	TP2	PNA	OR2	16S	d__Bacteria	Proteobacteria	Alphaproteobacteria	Rickettsiales	Anaplasmataceae	Wolbachia
26854e566ea7b4b15d2fa7ee953a530c	OR2_PNA	0.0968899	TP2	PNA	OR2	16S	d__Bacteria	Proteobacteria	Gammaproteobacteria	Burkholderiales	Comamonadaceae	Comamonas
d58a64f2631183d4ec57ab7c03ba9d75	OR2_PNA	0.0968899	TP2	PNA	OR2	16S	d__Bacteria	Proteobacteria	Gammaproteobacteria	Burkholderiales	Comamonadaceae	Variovorax
fb5dde8783f57e7ec16536c4f807097c	OR1_PNA	0.0957595	TP1	PNA	OR1	16S	d__Bacteria	Firmicutes	Bacilli	Lactobacillales	Lactobacillaceae	Lactobacillus
9202aa203a02e23be38b2ea1e947abcd	OR1_PNA	0.0936778	TP1	PNA	OR1	16S	d__Bacteria	Firmicutes	Bacilli	Lactobacillales	Carnobacteriaceae	Granulicatella
bf3a1f09f2ce05a9edcd49e219f7ebe4	OR1_PNA	0.0915961	TP1	PNA	OR1	16S	d__Bacteria	Firmicutes	Bacilli	Paenibacillales	Paenibacillaceae	Paenibacillus
9d5b9c6f5ae37999edafc48cc9e28191	OR3_PNA	0.0907541	TP3	PNA	OR3	16S	d__Bacteria	Proteobacteria	Alphaproteobacteria	Caulobacterales	Caulobacteraceae	Phenylobacterium
5cb18c9ccda9aa36b7876cc37bd7936b	OR1_PNA	0.0895143	TP1	PNA	OR1	16S	d__Bacteria	Bacteroidota	Bacteroidia	Bacteroidales	Prevotellaceae	Prevotellaceae_UCG-003
c8b4a685c5938dfa0cc667bcb5df3cb5	OR2_PNA	0.0853783	TP2	PNA	OR2	16S	d__Bacteria	Actinobacteriota	Actinobacteria	Micrococcales	Dermabacteraceae	Brachybacterium
e93a0f706429bd821df13d161f1467a0	OR2_PNA	0.0853783	TP2	PNA	OR2	16S	d__Bacteria	Proteobacteria	Gammaproteobacteria	Burkholderiales	Hydrogenophilaceae	Hydrogenophilus
a464870579f6ecf091f12170e2b220e9	OR1_PNA	0.0853509	TP1	PNA	OR1	16S	d__Bacteria	Proteobacteria	Gammaproteobacteria	Xanthomonadales	Rhodanobacteraceae	Rhodanobacter
dbf9a425debc3db3c6babd4cfd31369f	OR3_PNA	0.0818162	TP3	PNA	OR3	16S	d__Bacteria	Proteobacteria	Gammaproteobacteria	Xanthomonadales	Xanthomonadaceae	Stenotrophomonas
5e5c37f0a47e7ba3517b776c176deb5c	OR1_PNA	0.0811874	TP1	PNA	OR1	16S	d__Bacteria	Proteobacteria	Gammaproteobacteria	Burkholderiales	Comamonadaceae	Leptothrix
faafd17eae08ef7920dc5cfe7e463114	OR1_PNA	0.0811874	TP1	PNA	OR1	16S	d__Bacteria	Proteobacteria	Gammaproteobacteria	Pasteurellales	Pasteurellaceae	Haemophilus
b4a74860e51b6f512a202b789d803a7b	OR2_PNA	0.0805817	TP2	PNA	OR2	16S	d__Bacteria	Proteobacteria	Gammaproteobacteria	Burkholderiales	Comamonadaceae	Sphaerotilus
ae3c869944d070ce5bc95367db112336	OR3	0.0791557	TP3	noPNA	OR3	16S	d__Bacteria	Proteobacteria	Gammaproteobacteria	Xanthomonadales	Xanthomonadaceae	Xanthomonas
ae3c869944d070ce5bc95367db112336	OR2_PNA	0.0757852	TP2	PNA	OR2	16S	d__Bacteria	Proteobacteria	Gammaproteobacteria	Xanthomonadales	Xanthomonadaceae	Xanthomonas
df15aa7f9d1daa7d8d2dff8f7f895798	OR2_PNA	0.0729073	TP2	PNA	OR2	16S	d__Bacteria	Actinobacteriota	Actinobacteria	Micrococcales	Micrococcaceae	Micrococcus
49f61b975f8af1008f0439bcee5360e7	OR2_PNA	0.071948	TP2	PNA	OR2	16S	d__Bacteria	Bacteroidota	Bacteroidia	Bacteroidales	Prevotellaceae	Prevotella
f1c1b9bd41e8db9d7ca99ce7941c8948	OR2_PNA	0.0681107	TP2	PNA	OR2	16S	d__Bacteria	Bacteroidota	Bacteroidia	Bacteroidales	Prevotellaceae	Alloprevotella
2b01b969ba766922109192e4be00c980	OR3_PNA	0.0680656	TP3	PNA	OR3	16S	d__Bacteria	Actinobacteriota	Actinobacteria	Frankiales	Geodermatophilaceae	Modestobacter
18cd291ec3cda87efce5f90724ad700a	OR2_PNA	0.0661921	TP2	PNA	OR2	16S	d__Bacteria	Proteobacteria	Gammaproteobacteria	Enterobacterales	Enterobacteriaceae	Citrobacter
5a819bc1efaf0c8ed90b26816bbd6b14	OR2_PNA	0.0661921	TP2	PNA	OR2	16S	d__Bacteria	Proteobacteria	Alphaproteobacteria	Acetobacterales	Acetobacteraceae	Acidiphilium
5a819bc1efaf0c8ed90b26816bbd6b14	OR3_PNA	0.0653154	TP3	PNA	OR3	16S	d__Bacteria	Proteobacteria	Alphaproteobacteria	Acetobacterales	Acetobacteraceae	Acidiphilium
1dfefcc01e875f6015f709f9985ed150	OR3_PNA	0.0646279	TP3	PNA	OR3	16S	d__Bacteria	Proteobacteria	Alphaproteobacteria	Acetobacterales	Acetobacteraceae	Roseomonas
2032de7194d3c276b83c69d364a54894	OR1_PNA	0.0645336	TP1	PNA	OR1	16S	d__Bacteria	Proteobacteria	Alphaproteobacteria	Rhizobiales	Xanthobacteraceae	uncultured
602aae269a66e421c64e53dc7d316299	OR1_PNA	0.0645336	TP1	PNA	OR1	16S	d__Bacteria	Firmicutes	Clostridia	Peptostreptococcales-Tissierellales	Peptostreptococcaceae	Romboutsia
8adaa6ba492ff956396c40fc0e0f98f8	OR1_PNA	0.0645336	TP1	PNA	OR1	16S	d__Bacteria	Actinobacteriota	Actinobacteria	Pseudonocardiales	Pseudonocardiaceae	Actinomycetospora
4ff3bbdd76f4f1d4058f1e5ed99e8050	OR2_PNA	0.0642735	TP2	PNA	OR2	16S	d__Bacteria	Actinobacteriota	Actinobacteria	Propionibacteriales	Nocardioidaceae	Nocardioides
f1c1b9bd41e8db9d7ca99ce7941c8948	OR1_PNA	0.0603701	TP1	PNA	OR1	16S	d__Bacteria	Bacteroidota	Bacteroidia	Bacteroidales	Prevotellaceae	Alloprevotella
602aae269a66e421c64e53dc7d316299	OR3_PNA	0.0591277	TP3	PNA	OR3	16S	d__Bacteria	Firmicutes	Clostridia	Peptostreptococcales-Tissierellales	Peptostreptococcaceae	Romboutsia
5f8db47ccceb6b2efd203b408fb7949d	OR3_PNA	0.0570651	TP3	PNA	OR3	16S	d__Bacteria	Actinobacteriota	Actinobacteria	Micrococcales	Microbacteriaceae	Amnibacterium
1a1f134e63ee57923acdd17254ab8416	OR2_PNA	0.0565991	TP2	PNA	OR2	16S	d__Bacteria	Firmicutes	Bacilli	Lactobacillales	Leuconostocaceae	Leuconostoc
9202aa203a02e23be38b2ea1e947abcd	OR2_PNA	0.0565991	TP2	PNA	OR2	16S	d__Bacteria	Firmicutes	Bacilli	Lactobacillales	Carnobacteriaceae	Granulicatella
35511b82b79fac834aa05340dbd6021c	OR2_PNA	0.0537211	TP2	PNA	OR2	16S	d__Bacteria	Proteobacteria	Gammaproteobacteria	Burkholderiales	Comamonadaceae	Pelomonas
4bb94f86ef3921e4b71f2d45f3c487d3	OR3	0.0527704	TP3	noPNA	OR3	16S	d__Bacteria	Proteobacteria	Alphaproteobacteria	Caulobacterales	Caulobacteraceae	Brevundimonas
a70db7ae5dbad7e71f7711f32f389a9d	OR3	0.0527704	TP3	noPNA	OR3	16S	d__Bacteria	Gemmatimonadota	Longimicrobia	Longimicrobiales	Longimicrobiaceae	Longimicrobiaceae
d723525112fa852e559c8477a6029b2e	OR1_PNA	0.0520432	TP1	PNA	OR1	16S	d__Bacteria	Firmicutes	Clostridia	Oscillospirales	UCG-010	UCG-010
8521b43a08cca0c2c10e172b88b80ebc	OR3_PNA	0.0515648	TP3	PNA	OR3	16S	d__Bacteria	Firmicutes	Bacilli	Staphylococcales	Staphylococcaceae	Staphylococcus
3177a632d95efbb728a3019d5fa6a27f	OR3_PNA	0.0508773	TP3	PNA	OR3	16S	d__Bacteria	Proteobacteria	Alphaproteobacteria	Sphingomonadales	Sphingomonadaceae	Ellin6055
d6f1799ff9dd0beaeee8841bca0bc617	OR1_PNA	0.0499615	TP1	PNA	OR1	16S	d__Bacteria	Fusobacteriota	Fusobacteriia	Fusobacteriales	Leptotrichiaceae	Leptotrichia
4ca2cf913f9090aa7101c3293a689c61	OR2_PNA	0.0489246	TP2	PNA	OR2	16S	d__Bacteria	Firmicutes	Bacilli	Lactobacillales	Aerococcaceae	Aerococcus
7b7aa430d85ea70b3bd5dbe8d7cebb20	OR2_PNA	0.0489246	TP2	PNA	OR2	16S	d__Bacteria	Actinobacteriota	Actinobacteria	Micrococcales	Microbacteriaceae	Curtobacterium
37cf73f7f3778d927415183572628133	OR1_PNA	0.0478798	TP1	PNA	OR1	16S	d__Bacteria	Proteobacteria	Gammaproteobacteria	Enterobacterales	Erwiniaceae	Pantoea
2b01b969ba766922109192e4be00c980	OR2_PNA	0.0460467	TP2	PNA	OR2	16S	d__Bacteria	Actinobacteriota	Actinobacteria	Frankiales	Geodermatophilaceae	Modestobacter
6f4efbab106c3b7908626683c66367ce	OR2_PNA	0.0460467	TP2	PNA	OR2	16S	d__Bacteria	Proteobacteria	Gammaproteobacteria	Burkholderiales	Comamonadaceae	Schlegelella
cbc97f8f7378123b61156284964d43fb	OR1_PNA	0.0437163	TP1	PNA	OR1	16S	d__Bacteria	Campilobacterota	Campylobacteria	Campylobacterales	Campylobacteraceae	Campylobacter
71b5734ac42c644caf2791712b13134d	OR2_PNA	0.0431688	TP2	PNA	OR2	16S	d__Bacteria	Actinobacteriota	Actinobacteria	Pseudonocardiales	Pseudonocardiaceae	Saccharopolyspora
cc7651468e447290a8e75bc4057abde7	OR1_PNA	0.0416346	TP1	PNA	OR1	16S	d__Bacteria	Proteobacteria	Gammaproteobacteria	Burkholderiales	Neisseriaceae	uncultured
b41e39a8e3669ffabb1c73f7844e5b86	OR2_PNA	0.0412502	TP2	PNA	OR2	16S	d__Bacteria	Proteobacteria	Alphaproteobacteria	Azospirillales	Azospirillaceae	Azospirillum
de49db4bd19d494f7aff353a7a1b8c2b	OR3_PNA	0.0405643	TP3	PNA	OR3	16S	d__Bacteria	Proteobacteria	Alphaproteobacteria	Rhizobiales	Beijerinckiaceae	1174-901-12
c2b858f8a05150dede7dabe19e6aea89	OR2_PNA	0.0402909	TP2	PNA	OR2	16S	d__Bacteria	Actinobacteriota	Actinobacteria	Micrococcales	Brevibacteriaceae	Brevibacterium
e91fba6ea1f57602a191d64cfba2d1f1	OR1_PNA	0.0395528	TP1	PNA	OR1	16S	d__Bacteria	Proteobacteria	Gammaproteobacteria	Burkholderiales	Burkholderiaceae	Burkholderia-Caballeronia-Paraburkholderia
bf3a1f09f2ce05a9edcd49e219f7ebe4	OR3_PNA	0.0391893	TP3	PNA	OR3	16S	d__Bacteria	Firmicutes	Bacilli	Paenibacillales	Paenibacillaceae	Paenibacillus
fb5dde8783f57e7ec16536c4f807097c	OR2_PNA	0.0383722	TP2	PNA	OR2	16S	d__Bacteria	Firmicutes	Bacilli	Lactobacillales	Lactobacillaceae	Lactobacillus
ba7f564b32b53d16dd69a1a949afe84f	OR3_PNA	0.0378142	TP3	PNA	OR3	16S	d__Bacteria	Bacteroidota	Bacteroidia	Cytophagales	Spirosomaceae	Spirosoma
f64eba5a78db296ce9bd36666e367aff	OR3_PNA	0.0378142	TP3	PNA	OR3	16S	d__Bacteria	Proteobacteria	Alphaproteobacteria	Reyranellales	Reyranellaceae	Reyranella
37cf73f7f3778d927415183572628133	OR3_PNA	0.0364391	TP3	PNA	OR3	16S	d__Bacteria	Proteobacteria	Gammaproteobacteria	Enterobacterales	Erwiniaceae	Pantoea
02783fe5e9ef28c1c58a31d4b2248e08	OR3_PNA	0.0357516	TP3	PNA	OR3	16S	d__Bacteria	Proteobacteria	Gammaproteobacteria	Burkholderiales	Burkholderiaceae	Ralstonia
70815f038b2d60f998e736e36eacd194	OR2_PNA	0.0354943	TP2	PNA	OR2	16S	d__Bacteria	Actinobacteriota	Actinobacteria	Kineosporiales	Kineosporiaceae	Quadrisphaera
ae1d43b4eac861fe6c3e0239f5f304e4	OR1_PNA	0.0353894	TP1	PNA	OR1	16S	d__Bacteria	Bacteroidota	Bacteroidia	Sphingobacteriales	Sphingobacteriaceae	Pedobacter
2b68428347a9e23ca871340f537a3d1b	OR2_PNA	0.034535	TP2	PNA	OR2	16S	d__Bacteria	Firmicutes	Clostridia	Clostridiales	Clostridiaceae	Clostridium_sensu_stricto_1
352817aa9ef7209568b3f3af2fec7f38	OR2_PNA	0.034535	TP2	PNA	OR2	16S	d__Bacteria	Bacteroidota	Bacteroidia	Flavobacteriales	Weeksellaceae	Chryseobacterium
979bd71cf838edf58646934fc36db38d	OR1_PNA	0.0333077	TP1	PNA	OR1	16S	d__Bacteria	Proteobacteria	Gammaproteobacteria	Burkholderiales	Comamonadaceae	Ramlibacter
bb353d3a260b5006099f4826a12d233c	OR1_PNA	0.0333077	TP1	PNA	OR1	16S	d__Bacteria	Proteobacteria	Gammaproteobacteria	Xanthomonadales	Xanthomonadaceae	Thermomonas
76f599bdf6243e0dbb8c11ef942bb738	OR3_PNA	0.032314	TP3	PNA	OR3	16S	d__Bacteria	Actinobacteriota	Actinobacteria	Propionibacteriales	Nocardioidaceae	Aeromicrobium
4bb94f86ef3921e4b71f2d45f3c487d3	OR3_PNA	0.0316264	TP3	PNA	OR3	16S	d__Bacteria	Proteobacteria	Alphaproteobacteria	Caulobacterales	Caulobacteraceae	Brevundimonas
1a1f134e63ee57923acdd17254ab8416	OR1_PNA	0.0312259	TP1	PNA	OR1	16S	d__Bacteria	Firmicutes	Bacilli	Lactobacillales	Leuconostocaceae	Leuconostoc
2b68428347a9e23ca871340f537a3d1b	OR1_PNA	0.0312259	TP1	PNA	OR1	16S	d__Bacteria	Firmicutes	Clostridia	Clostridiales	Clostridiaceae	Clostridium_sensu_stricto_1
2a337e74a72fd20cc9010eb63275ed31	OR2_PNA	0.0297385	TP2	PNA	OR2	16S	d__Bacteria	Bacteroidota	Bacteroidia	Sphingobacteriales	Sphingobacteriaceae	Sphingobacterium
466a3911c40988d592f9e2e435c92c41	OR2_PNA	0.0297385	TP2	PNA	OR2	16S	d__Bacteria	Actinobacteriota	Actinobacteria	Propionibacteriales	Nocardioidaceae	Marmoricola
9755c0c35e6193998ccd7eeb6da221bd	OR3_PNA	0.0295638	TP3	PNA	OR3	16S	d__Bacteria	Actinobacteriota	Actinobacteria	Streptomycetales	Streptomycetaceae	Streptomyces
3a0d41225631c49b942c83b6e8703871	OR1_PNA	0.0291442	TP1	PNA	OR1	16S	d__Bacteria	Actinobacteriota	Actinobacteria	Micrococcales	Microbacteriaceae	Cryobacterium
8c8060f718f7ff99b03f8721714b6dfe	OR1_PNA	0.0291442	TP1	PNA	OR1	16S	d__Bacteria	Bacteroidota	Bacteroidia	Sphingobacteriales	Sphingobacteriaceae	Mucilaginibacter
55aad0b408b2b7819725b72418b3de25	OR3_PNA	0.0288763	TP3	PNA	OR3	16S	d__Bacteria	Actinobacteriota	Actinobacteria	Corynebacteriales	Corynebacteriaceae	Corynebacterium
d9457780d30653e67214016338cb0014	OR2_PNA	0.0287792	TP2	PNA	OR2	16S	d__Bacteria	Firmicutes	Clostridia	Peptostreptococcales-Tissierellales	Anaerovoracaceae	Anaerovorax
e30a622428d2ac6129deb8f4aef38578	OR2_PNA	0.0287792	TP2	PNA	OR2	16S	d__Bacteria	Actinobacteriota	Actinobacteria	Actinomycetales	Actinomycetaceae	Actinomyces
2f8f26712b03d35746c3ac01c9b07c4c	OR3_PNA	0.0281888	TP3	PNA	OR3	16S	d__Bacteria	Bdellovibrionota	Bdellovibrionia	Bdellovibrionales	Bdellovibrionaceae	Bdellovibrio
466a3911c40988d592f9e2e435c92c41	OR3_PNA	0.0275012	TP3	PNA	OR3	16S	d__Bacteria	Actinobacteriota	Actinobacteria	Propionibacteriales	Nocardioidaceae	Marmoricola
9755c0c35e6193998ccd7eeb6da221bd	OR1_PNA	0.0270625	TP1	PNA	OR1	16S	d__Bacteria	Actinobacteriota	Actinobacteria	Streptomycetales	Streptomycetaceae	Streptomyces
bdb392fdebda8d4fb30398254a7693d8	OR1_PNA	0.0270625	TP1	PNA	OR1	16S	d__Bacteria	Bacteroidota	Bacteroidia	Cytophagales	Amoebophilaceae	Candidatus_Cardinium
6d0e1221c22eb95e19af49ca1edeb36c	OR2_PNA	0.0259013	TP2	PNA	OR2	16S	d__Bacteria	Actinobacteriota	Thermoleophilia	Solirubrobacterales	67-14	67-14
c80ad77efd0cafb1bc0e503e40be3600	OR3_PNA	0.0254386	TP3	PNA	OR3	16S	d__Bacteria	Actinobacteriota	Actinobacteria	Frankiales	Geodermatophilaceae	Blastococcus
c9ae14e846618ba41ae9cd31702ade8a	OR3_PNA	0.0254386	TP3	PNA	OR3	16S	d__Bacteria	Actinobacteriota	Actinobacteria	Micrococcales	Micrococcaceae	Nesterenkonia
7ad1edb326b803e46394ad75cc35bb12	OR1_PNA	0.0249807	TP1	PNA	OR1	16S	d__Bacteria	Proteobacteria	Gammaproteobacteria	Gammaproteobacteria_Incertae_Sedis	Unknown_Family	Acidibacter
edb56e732cd7bb8cc7386afa47d3f424	OR1_PNA	0.0249807	TP1	PNA	OR1	16S	d__Bacteria	Actinobacteriota	Actinobacteria	Micrococcales	Intrasporangiaceae	uncultured
d6162b874ee92bd3d69a30f091108043	OR2_PNA	0.024942	TP2	PNA	OR2	16S	d__Bacteria	Proteobacteria	Gammaproteobacteria	Burkholderiales	Neisseriaceae	Neisseria
849116787821caf39aca485e694fea44	OR3_PNA	0.0247511	TP3	PNA	OR3	16S	d__Bacteria	Actinobacteriota	Acidimicrobiia	Microtrichales	Ilumatobacteraceae	uncultured
ae1d43b4eac861fe6c3e0239f5f304e4	OR3_PNA	0.0247511	TP3	PNA	OR3	16S	d__Bacteria	Bacteroidota	Bacteroidia	Sphingobacteriales	Sphingobacteriaceae	Pedobacter
09f20e86066764209da0da1e5861977a	OR2_PNA	0.0230233	TP2	PNA	OR2	16S	d__Bacteria	Proteobacteria	Alphaproteobacteria	Rhizobiales	Rhizobiaceae	Allorhizobium-Neorhizobium-Pararhizobium-Rhizobium
9755c0c35e6193998ccd7eeb6da221bd	OR2_PNA	0.0230233	TP2	PNA	OR2	16S	d__Bacteria	Actinobacteriota	Actinobacteria	Streptomycetales	Streptomycetaceae	Streptomyces
16e03901d6f8a1c30dfde06fdeb4bdce	OR2_PNA	0.022064	TP2	PNA	OR2	16S	d__Bacteria	Firmicutes	Bacilli	Bacillales	Bacillaceae	Geobacillus
97738862006a4dc6ca3e59fd4b0e473b	OR2_PNA	0.022064	TP2	PNA	OR2	16S	d__Bacteria	Proteobacteria	Gammaproteobacteria	Enterobacterales	Pectobacteriaceae	Pectobacterium
3b70d70350021cc6ca6c3a7c5b3efea4	OR1_PNA	0.0208173	TP1	PNA	OR1	16S	d__Bacteria	Proteobacteria	Gammaproteobacteria	KF-JG30-C25	KF-JG30-C25	KF-JG30-C25
255d2371cac469fc38bb1e8a01e26d76	OR1_PNA	0.0208173	TP1	PNA	OR1	16S	d__Bacteria	Firmicutes	Clostridia	Peptostreptococcales-Tissierellales	Peptostreptococcales-Tissierellales	Finegoldia
e56a516d2f85de0d9be3caa292b62961	OR3_PNA	0.0206259	TP3	PNA	OR3	16S	d__Bacteria	Actinobacteriota	Actinobacteria	Micrococcales	Micrococcaceae	Arthrobacter
c3a4147d030c3f2de79669da5e106b1f	OR2_PNA	0.0201454	TP2	PNA	OR2	16S	d__Bacteria	Firmicutes	Bacilli	Thermoactinomycetales	Thermoactinomycetaceae	Shimazuella
70815f038b2d60f998e736e36eacd194	OR3_PNA	0.0199384	TP3	PNA	OR3	16S	d__Bacteria	Actinobacteriota	Actinobacteria	Kineosporiales	Kineosporiaceae	Quadrisphaera
134c01617dfed039eff30da22583b0a5	OR3_PNA	0.0192509	TP3	PNA	OR3	16S	d__Bacteria	Firmicutes	Clostridia	Peptostreptococcales-Tissierellales	Peptostreptococcaceae	Paeniclostridium
93ac7273f5febac959e49dbffaa9a7af	OR3_PNA	0.0192509	TP3	PNA	OR3	16S	d__Bacteria	Proteobacteria	Gammaproteobacteria	Burkholderiales	Comamonadaceae	uncultured
a70db7ae5dbad7e71f7711f32f389a9d	OR3_PNA	0.0192509	TP3	PNA	OR3	16S	d__Bacteria	Gemmatimonadota	Longimicrobia	Longimicrobiales	Longimicrobiaceae	Longimicrobiaceae
84326dfc7ecc41a8a34677969fc9be1b	OR2_PNA	0.0191861	TP2	PNA	OR2	16S	d__Bacteria	Bacteroidota	Bacteroidia	Flavobacteriales	Flavobacteriaceae	Flavobacterium
4ff3bbdd76f4f1d4058f1e5ed99e8050	OR1_PNA	0.0187356	TP1	PNA	OR1	16S	d__Bacteria	Actinobacteriota	Actinobacteria	Propionibacteriales	Nocardioidaceae	Nocardioides
ae3c869944d070ce5bc95367db112336	OR3_PNA	0.0178758	TP3	PNA	OR3	16S	d__Bacteria	Proteobacteria	Gammaproteobacteria	Xanthomonadales	Xanthomonadaceae	Xanthomonas
3cce6099581c94bfc6189f385fb9d516	OR2_PNA	0.0172675	TP2	PNA	OR2	16S	d__Bacteria	Proteobacteria	Gammaproteobacteria	Burkholderiales	Gallionellaceae	Gallionella
02c99b73872b08fe3c71a85b4f6e2637	OR3_PNA	0.0171883	TP3	PNA	OR3	16S	d__Bacteria	Proteobacteria	Alphaproteobacteria	Rickettsiales	Anaplasmataceae	Wolbachia
a4ed97973260dd7723b78dc210a4e82a	OR3_PNA	0.0165007	TP3	PNA	OR3	16S	d__Bacteria	Proteobacteria	Gammaproteobacteria	Alteromonadales	Alteromonadaceae	Rheinheimera
c2b858f8a05150dede7dabe19e6aea89	OR3_PNA	0.0165007	TP3	PNA	OR3	16S	d__Bacteria	Actinobacteriota	Actinobacteria	Micrococcales	Brevibacteriaceae	Brevibacterium
164bd3cf2ac9edd19fac41247eb7df0a	OR3_PNA	0.0158132	TP3	PNA	OR3	16S	d__Bacteria	Bdellovibrionota	Oligoflexia	Oligoflexales	Oligoflexales	Oligoflexus
67dad0f8afdb668874dac538911b4633	OR3_PNA	0.0158132	TP3	PNA	OR3	16S	d__Bacteria	Proteobacteria	Gammaproteobacteria	Burkholderiales	Alcaligenaceae	Achromobacter
321b98f0d2ec7275fd586e59d74bd67a	OR3_PNA	0.0158132	TP3	PNA	OR3	16S	d__Bacteria	Proteobacteria	Gammaproteobacteria	Burkholderiales	Comamonadaceae	Rhizobacter
6a7071997f07ddc3b1a7b1f9fb57fce8	OR2_PNA	0.0153489	TP2	PNA	OR2	16S	d__Bacteria	Actinobacteriota	Actinobacteria	Corynebacteriales	Corynebacteriaceae	Turicella
507b1498b4ce0222c680f71f814fca1d	OR2_PNA	0.0143896	TP2	PNA	OR2	16S	d__Bacteria	Actinobacteriota	Actinobacteria	Micrococcales	Dermacoccaceae	Dermacoccus
cdfe87e3b0ef9d2fcbfd3795d98da154	OR3_PNA	0.0137506	TP3	PNA	OR3	16S	d__Bacteria	Proteobacteria	Gammaproteobacteria	Burkholderiales	Gallionellaceae	Sideroxydans
be175b90845a010eca4585594ad0e57b	OR2_PNA	0.0134303	TP2	PNA	OR2	16S	d__Bacteria	Proteobacteria	Gammaproteobacteria	Burkholderiales	Comamonadaceae	Delftia
f58e9c67b01d897a54333c419ba7cdf7	OR3_PNA	0.0130631	TP3	PNA	OR3	16S	d__Bacteria	Actinobacteriota	Actinobacteria	Micromonosporales	Micromonosporaceae	Actinoplanes
57652f213d1f5622ee858e4f769dfaeb	OR1_PNA	0.0124904	TP1	PNA	OR1	16S	d__Bacteria	Proteobacteria	Gammaproteobacteria	Enterobacterales	Morganellaceae	Buchnera
dc2425330aba6d63d00a08bd22785599	OR1_PNA	0.0124904	TP1	PNA	OR1	16S	d__Bacteria	Proteobacteria	Alphaproteobacteria	Caulobacterales	Caulobacteraceae	Asticcacaulis
90131c782980f6efd1831fa28e104b4f	OR2_PNA	0.012471	TP2	PNA	OR2	16S	d__Bacteria	Bacteroidota	Bacteroidia	Flavobacteriales	Flavobacteriaceae	Capnocytophaga
cae4a0f4d5d5f45c94a9c1a48d8e289f	OR2_PNA	0.012471	TP2	PNA	OR2	16S	d__Bacteria	Firmicutes	Bacilli	Exiguobacterales	Exiguobacteraceae	Exiguobacterium
f58e9c67b01d897a54333c419ba7cdf7	OR2_PNA	0.012471	TP2	PNA	OR2	16S	d__Bacteria	Actinobacteriota	Actinobacteria	Micromonosporales	Micromonosporaceae	Actinoplanes
040a3784a1d960f453b4a6fbd7ab7560	OR3_PNA	0.0123756	TP3	PNA	OR3	16S	d__Bacteria	Firmicutes	Clostridia	Peptostreptococcales-Tissierellales	Peptostreptococcales-Tissierellales	Anaerococcus
62c46d3f31e1467a50176569525a8f05	OR3_PNA	0.011688	TP3	PNA	OR3	16S	d__Bacteria	Actinobacteriota	Actinobacteria	Kineosporiales	Kineosporiaceae	Kineosporia
75d05cc3be86ce6512d130a9d0c0eef6	OR3_PNA	0.011688	TP3	PNA	OR3	16S	d__Bacteria	Proteobacteria	Alphaproteobacteria	Rhizobiales	Devosiaceae	Devosia
80acff8cdec6933ce69332856c4fbe9d	OR3_PNA	0.011688	TP3	PNA	OR3	16S	d__Bacteria	Proteobacteria	Gammaproteobacteria	Xanthomonadales	Xanthomonadaceae	Pseudoxanthomonas
018ca8f4c34205453158b04c61b73f5b	OR3_PNA	0.0110005	TP3	PNA	OR3	16S	d__Bacteria	Firmicutes	Bacilli	Bacillales	Planococcaceae	Lysinibacillus
06d3bcbd5a5df7a6a34268bd46c519cf	OR3_PNA	0.0110005	TP3	PNA	OR3	16S	d__Bacteria	Bacteroidota	Bacteroidia	Flavobacteriales	Blattabacteriaceae	Candidatus_Uzinura
0d956d99497bbd3aa417e25d72d17c9d	OR1_PNA	0.0104086	TP1	PNA	OR1	16S	d__Bacteria	Acidobacteriota	Acidobacteriae	Acidobacteriales	uncultured	uncultured
b30fd739e90068579d5df368aded4987	OR1_PNA	0.0104086	TP1	PNA	OR1	16S	d__Bacteria	Bacteroidota	Bacteroidia	Cytophagales	Hymenobacteraceae	Hymenobacter
3155344d2f01010750168621e96608e0	OR3_PNA	0.00962543	TP3	PNA	OR3	16S	d__Bacteria	Acidobacteriota	Acidobacteriae	Bryobacterales	Bryobacteraceae	Bryobacter
84326dfc7ecc41a8a34677969fc9be1b	OR3_PNA	0.00962543	TP3	PNA	OR3	16S	d__Bacteria	Bacteroidota	Bacteroidia	Flavobacteriales	Flavobacteriaceae	Flavobacterium
00ede3c1fef6542f818942c8f4b17560	OR3_PNA	0.0089379	TP3	PNA	OR3	16S	d__Bacteria	Firmicutes	Bacilli	Lactobacillales	Carnobacteriaceae	Carnobacterium
fd512d57e372d14ddb3bd75049e6e81d	OR3_PNA	0.0089379	TP3	PNA	OR3	16S	d__Bacteria	Bacteroidota	Bacteroidia	Chitinophagales	Chitinophagaceae	Aurantisolimonas
d2264093114f55ae03396e75a1c27f86	OR2_PNA	0.00863376	TP2	PNA	OR2	16S	d__Bacteria	Spirochaetota	Spirochaetia	Spirochaetales	Spirochaetaceae	Treponema
9d9ba425dbb476f29d35aa5cf8fddf36	OR1_PNA	0.00832691	TP1	PNA	OR1	16S	d__Bacteria	Actinobacteriota	Actinobacteria	Micrococcales	Micrococcaceae	Glutamicibacter
fcdbe8c993b036a6bca59aa878994b46	OR1_PNA	0.00832691	TP1	PNA	OR1	16S	d__Bacteria	Proteobacteria	Gammaproteobacteria	Burkholderiales	Rhodocyclaceae	Zoogloea
1d081b3af199b28b100bc2eb9ab94727	OR3_PNA	0.00825037	TP3	PNA	OR3	16S	d__Bacteria	Proteobacteria	Gammaproteobacteria	Burkholderiales	Alcaligenaceae	Alcaligenes
490dc37528ecdf5c117ff44045e28756	OR3_PNA	0.00825037	TP3	PNA	OR3	16S	d__Bacteria	Proteobacteria	Gammaproteobacteria	Xanthomonadales	Xanthomonadaceae	Luteimonas
557a22a1ab7990553bf1c5da066daac2	OR3_PNA	0.00825037	TP3	PNA	OR3	16S	d__Bacteria	Fusobacteriota	Fusobacteriia	Fusobacteriales	Fusobacteriaceae	Fusobacterium
cf139637ade5b92ad92cea9ee316c0d7	OR3_PNA	0.00825037	TP3	PNA	OR3	16S	d__Bacteria	Proteobacteria	Alphaproteobacteria	Caulobacterales	Caulobacteraceae	PMMR1
df15aa7f9d1daa7d8d2dff8f7f895798	OR3_PNA	0.00825037	TP3	PNA	OR3	16S	d__Bacteria	Actinobacteriota	Actinobacteria	Micrococcales	Micrococcaceae	Micrococcus
efb2a6349a00f93b22cf0a30af5dc140	OR3_PNA	0.00825037	TP3	PNA	OR3	16S	d__Bacteria	Actinobacteriota	Thermoleophilia	Gaiellales	Gaiellaceae	Gaiella
040a3784a1d960f453b4a6fbd7ab7560	OR2_PNA	0.00767445	TP2	PNA	OR2	16S	d__Bacteria	Firmicutes	Clostridia	Peptostreptococcales-Tissierellales	Peptostreptococcales-Tissierellales	Anaerococcus
7f582649b5389cd78a79d41529f4a255	OR2_PNA	0.00767445	TP2	PNA	OR2	16S	d__Bacteria	Actinobacteriota	Thermoleophilia	Solirubrobacterales	Solirubrobacteraceae	Solirubrobacter
d9457780d30653e67214016338cb0014	OR3_PNA	0.00756284	TP3	PNA	OR3	16S	d__Bacteria	Firmicutes	Clostridia	Peptostreptococcales-Tissierellales	Anaerovoracaceae	Anaerovorax
0c0dbf56098b0cd8b4a1704512cb0c86	OR3_PNA	0.00687531	TP3	PNA	OR3	16S	d__Bacteria	Firmicutes	Clostridia	Lachnospirales	Lachnospiraceae	Lachnoclostridium
255d2371cac469fc38bb1e8a01e26d76	OR3_PNA	0.00618778	TP3	PNA	OR3	16S	d__Bacteria	Firmicutes	Clostridia	Peptostreptococcales-Tissierellales	Peptostreptococcales-Tissierellales	Finegoldia
3c1b77c7ee0e4af8bc9fcf42b26f3892	OR3_PNA	0.00618778	TP3	PNA	OR3	16S	d__Bacteria	Firmicutes	Bacilli	Staphylococcales	Staphylococcaceae	Jeotgalicoccus
4b292411761d2bfed3d305a4825683b5	OR3_PNA	0.00618778	TP3	PNA	OR3	16S	d__Bacteria	Firmicutes	Bacilli	Lactobacillales	Streptococcaceae	Streptococcus
97738862006a4dc6ca3e59fd4b0e473b	OR3_PNA	0.00618778	TP3	PNA	OR3	16S	d__Bacteria	Proteobacteria	Gammaproteobacteria	Enterobacterales	Pectobacteriaceae	Pectobacterium
ac840399b58c4b7dcdaca63ec043172c	OR3_PNA	0.00618778	TP3	PNA	OR3	16S	d__Bacteria	Bdellovibrionota	Oligoflexia	Oligoflexales	uncultured	uncultured
29727a52884380b768070c73ccacc36c	OR3_PNA	0.00618778	TP3	PNA	OR3	16S	d__Bacteria	Actinobacteriota	Thermoleophilia	Solirubrobacterales	Solirubrobacteraceae	Conexibacter
a18cf16d6a4623d6cebe17400a0e12b9	OR2_PNA	0.00575584	TP2	PNA	OR2	16S	d__Bacteria	Firmicutes	Bacilli	Alicyclobacillales	Alicyclobacillaceae	Tumebacillus
352817aa9ef7209568b3f3af2fec7f38	OR3_PNA	0.00550025	TP3	PNA	OR3	16S	d__Bacteria	Bacteroidota	Bacteroidia	Flavobacteriales	Weeksellaceae	Chryseobacterium
aa218086d58055d055eff79ea19e03ca	OR3_PNA	0.00550025	TP3	PNA	OR3	16S	d__Bacteria	Firmicutes	Bacilli	Lactobacillales	Leuconostocaceae	Weissella
cf97d20aa63774a17c072e59e14c7ee4	OR3_PNA	0.00550025	TP3	PNA	OR3	16S	d__Bacteria	Actinobacteriota	Actinobacteria	Corynebacteriales	Mycobacteriaceae	Mycobacterium
54916401a4f7fbe89b701e7c49b3091f	OR3_PNA	0.00481272	TP3	PNA	OR3	16S	d__Bacteria	Spirochaetota	Leptospirae	Leptospirales	Leptospiraceae	Leptospira
6b8f50129f5e3e4b4c8f50269adf8101	OR3_PNA	0.00481272	TP3	PNA	OR3	16S	d__Bacteria	Firmicutes	Bacilli	Lactobacillales	Streptococcaceae	Lactococcus
9e8e19e5ac640e252902c516083e1522	OR3_PNA	0.00481272	TP3	PNA	OR3	16S	d__Bacteria	Bacteroidota	Bacteroidia	Chitinophagales	Chitinophagaceae	Sediminibacterium
d5f5930e28af7aa2bb728512319a130d	OR3_PNA	0.00412519	TP3	PNA	OR3	16S	d__Bacteria	Actinobacteriota	Actinobacteria	Micrococcales	Micrococcaceae	Rothia
e971daec489ced8955972537e3e8ed16	OR3_PNA	0.00412519	TP3	PNA	OR3	16S	d__Bacteria	Proteobacteria	Gammaproteobacteria	Burkholderiales	Methylophilaceae	Methylophilus
3208b656c41d3892e365b4afcf40b68d	OR3_PNA	0.00343765	TP3	PNA	OR3	16S	d__Bacteria	Firmicutes	Clostridia	Peptostreptococcales-Tissierellales	Peptostreptococcales-Tissierellales	Alkaliphilus
507b1498b4ce0222c680f71f814fca1d	OR3_PNA	0.00343765	TP3	PNA	OR3	16S	d__Bacteria	Actinobacteriota	Actinobacteria	Micrococcales	Dermacoccaceae	Dermacoccus
5efae2a5369cc45a1ba9129beb1cbbae	OR3_PNA	0.00343765	TP3	PNA	OR3	16S	d__Bacteria	Firmicutes	Bacilli	Erysipelotrichales	Erysipelotrichaceae	Turicibacter
76f92ad3b043b47757f3024d7219953b	OR3_PNA	0.00343765	TP3	PNA	OR3	16S	d__Bacteria	Firmicutes	Bacilli	Paenibacillales	Paenibacillaceae	Ammoniphilus
f7cc1eb14307e320b96ae17afced5b48	OR3_PNA	0.00343765	TP3	PNA	OR3	16S	d__Bacteria	Proteobacteria	Gammaproteobacteria	Legionellales	Legionellaceae	Legionella
faafd17eae08ef7920dc5cfe7e463114	OR3_PNA	0.00343765	TP3	PNA	OR3	16S	d__Bacteria	Proteobacteria	Gammaproteobacteria	Pasteurellales	Pasteurellaceae	Haemophilus
fb5dde8783f57e7ec16536c4f807097c	OR3_PNA	0.00343765	TP3	PNA	OR3	16S	d__Bacteria	Firmicutes	Bacilli	Lactobacillales	Lactobacillaceae	Lactobacillus
128054390d1e31ca303102b38b7d9484	OR3_PNA	0.00275012	TP3	PNA	OR3	16S	d__Bacteria	Bacteroidota	Bacteroidia	Cytophagales	Microscillaceae	uncultured
41bce692a87f768b43f34a8f358a5807	OR3_PNA	0.00275012	TP3	PNA	OR3	16S	d__Bacteria	Actinobacteriota	Actinobacteria	Corynebacteriales	Corynebacteriaceae	Lawsonella
7121774a218cc2e9d18d4cf42de18167	OR3_PNA	0.00275012	TP3	PNA	OR3	16S	d__Bacteria	Dependentiae	Babeliae	Babeliales	Vermiphilaceae	Vermiphilaceae
13e999b1c640105fb0f5ab803e8898a9	OR3_PNA	0.00206259	TP3	PNA	OR3	16S	d__Bacteria	Firmicutes	Bacilli	Bacillales	Planococcaceae	Sporosarcina
047abc0465ad35c835197ca1363fb82c	OR3_PNA	0.00206259	TP3	PNA	OR3	16S	d__Bacteria	Myxococcota	Myxococcia	Myxococcales	Myxococcaceae	P3OB-42
693d1d60261b05d7aa5f6d444e5ddd41	OR3_PNA	0.00137506	TP3	PNA	OR3	16S	d__Bacteria	Bacteroidota	Bacteroidia	Cytophagales	Spirosomaceae	Fibrella
85f53862a04e347f80a19c3bdf4b7aa3	OR3_PNA	0.00137506	TP3	PNA	OR3	16S	d__Bacteria	Proteobacteria	Alphaproteobacteria	Rhizobiales	Rhizobiaceae	Neorhizobium
9ee954643ed83e72e5e9385a4afc2981	OR3_PNA	0.00137506	TP3	PNA	OR3	16S	d__Bacteria	Chloroflexi	Ktedonobacteria	Ktedonobacterales	Ktedonobacteraceae	FCPS473
ef22bd4bb325660a453add1c30a81aed	OR3_PNA	0.00137506	TP3	PNA	OR3	16S	d__Bacteria	Firmicutes	Clostridia	Peptostreptococcales-Tissierellales	Peptostreptococcales-Tissierellales	Tissierella
00ede3c1fef6542f818942c8f4b17560	OR3	0	TP3	noPNA	OR3	16S	d__Bacteria	Firmicutes	Bacilli	Lactobacillales	Carnobacteriaceae	Carnobacterium
00ede3c1fef6542f818942c8f4b17560	OR2	0	TP2	noPNA	OR2	16S	d__Bacteria	Firmicutes	Bacilli	Lactobacillales	Carnobacteriaceae	Carnobacterium
00ede3c1fef6542f818942c8f4b17560	OR1	0	TP1	noPNA	OR1	16S	d__Bacteria	Firmicutes	Bacilli	Lactobacillales	Carnobacteriaceae	Carnobacterium
00ede3c1fef6542f818942c8f4b17560	OR2_PNA	0	TP2	PNA	OR2	16S	d__Bacteria	Firmicutes	Bacilli	Lactobacillales	Carnobacteriaceae	Carnobacterium
00ede3c1fef6542f818942c8f4b17560	OR1_PNA	0	TP1	PNA	OR1	16S	d__Bacteria	Firmicutes	Bacilli	Lactobacillales	Carnobacteriaceae	Carnobacterium
018ca8f4c34205453158b04c61b73f5b	OR2_PNA	0	TP2	PNA	OR2	16S	d__Bacteria	Firmicutes	Bacilli	Bacillales	Planococcaceae	Lysinibacillus
018ca8f4c34205453158b04c61b73f5b	OR1	0	TP1	noPNA	OR1	16S	d__Bacteria	Firmicutes	Bacilli	Bacillales	Planococcaceae	Lysinibacillus
018ca8f4c34205453158b04c61b73f5b	OR2	0	TP2	noPNA	OR2	16S	d__Bacteria	Firmicutes	Bacilli	Bacillales	Planococcaceae	Lysinibacillus
018ca8f4c34205453158b04c61b73f5b	OR3	0	TP3	noPNA	OR3	16S	d__Bacteria	Firmicutes	Bacilli	Bacillales	Planococcaceae	Lysinibacillus
018ca8f4c34205453158b04c61b73f5b	OR1_PNA	0	TP1	PNA	OR1	16S	d__Bacteria	Firmicutes	Bacilli	Bacillales	Planococcaceae	Lysinibacillus
02783fe5e9ef28c1c58a31d4b2248e08	OR2_PNA	0	TP2	PNA	OR2	16S	d__Bacteria	Proteobacteria	Gammaproteobacteria	Burkholderiales	Burkholderiaceae	Ralstonia
02783fe5e9ef28c1c58a31d4b2248e08	OR3	0	TP3	noPNA	OR3	16S	d__Bacteria	Proteobacteria	Gammaproteobacteria	Burkholderiales	Burkholderiaceae	Ralstonia
02783fe5e9ef28c1c58a31d4b2248e08	OR2	0	TP2	noPNA	OR2	16S	d__Bacteria	Proteobacteria	Gammaproteobacteria	Burkholderiales	Burkholderiaceae	Ralstonia
02783fe5e9ef28c1c58a31d4b2248e08	OR1_PNA	0	TP1	PNA	OR1	16S	d__Bacteria	Proteobacteria	Gammaproteobacteria	Burkholderiales	Burkholderiaceae	Ralstonia
02783fe5e9ef28c1c58a31d4b2248e08	OR1	0	TP1	noPNA	OR1	16S	d__Bacteria	Proteobacteria	Gammaproteobacteria	Burkholderiales	Burkholderiaceae	Ralstonia
02c99b73872b08fe3c71a85b4f6e2637	OR1	0	TP1	noPNA	OR1	16S	d__Bacteria	Proteobacteria	Alphaproteobacteria	Rickettsiales	Anaplasmataceae	Wolbachia
02c99b73872b08fe3c71a85b4f6e2637	OR3	0	TP3	noPNA	OR3	16S	d__Bacteria	Proteobacteria	Alphaproteobacteria	Rickettsiales	Anaplasmataceae	Wolbachia
040a3784a1d960f453b4a6fbd7ab7560	OR3	0	TP3	noPNA	OR3	16S	d__Bacteria	Firmicutes	Clostridia	Peptostreptococcales-Tissierellales	Peptostreptococcales-Tissierellales	Anaerococcus
040a3784a1d960f453b4a6fbd7ab7560	OR2	0	TP2	noPNA	OR2	16S	d__Bacteria	Firmicutes	Clostridia	Peptostreptococcales-Tissierellales	Peptostreptococcales-Tissierellales	Anaerococcus
040a3784a1d960f453b4a6fbd7ab7560	OR1	0	TP1	noPNA	OR1	16S	d__Bacteria	Firmicutes	Clostridia	Peptostreptococcales-Tissierellales	Peptostreptococcales-Tissierellales	Anaerococcus
0427a3b4bf89c3c5fa6102a31db231da	OR3	0	TP3	noPNA	OR3	16S	d__Bacteria	Patescibacteria	Gracilibacteria	Absconditabacteriales_(SR1)	Absconditabacteriales_(SR1)	Absconditabacteriales_(SR1)
0427a3b4bf89c3c5fa6102a31db231da	OR2_PNA	0	TP2	PNA	OR2	16S	d__Bacteria	Patescibacteria	Gracilibacteria	Absconditabacteriales_(SR1)	Absconditabacteriales_(SR1)	Absconditabacteriales_(SR1)
0427a3b4bf89c3c5fa6102a31db231da	OR1	0	TP1	noPNA	OR1	16S	d__Bacteria	Patescibacteria	Gracilibacteria	Absconditabacteriales_(SR1)	Absconditabacteriales_(SR1)	Absconditabacteriales_(SR1)
0427a3b4bf89c3c5fa6102a31db231da	OR2	0	TP2	noPNA	OR2	16S	d__Bacteria	Patescibacteria	Gracilibacteria	Absconditabacteriales_(SR1)	Absconditabacteriales_(SR1)	Absconditabacteriales_(SR1)
0427a3b4bf89c3c5fa6102a31db231da	OR3_PNA	0	TP3	PNA	OR3	16S	d__Bacteria	Patescibacteria	Gracilibacteria	Absconditabacteriales_(SR1)	Absconditabacteriales_(SR1)	Absconditabacteriales_(SR1)
047abc0465ad35c835197ca1363fb82c	OR3	0	TP3	noPNA	OR3	16S	d__Bacteria	Myxococcota	Myxococcia	Myxococcales	Myxococcaceae	P3OB-42
047abc0465ad35c835197ca1363fb82c	OR1	0	TP1	noPNA	OR1	16S	d__Bacteria	Myxococcota	Myxococcia	Myxococcales	Myxococcaceae	P3OB-42
047abc0465ad35c835197ca1363fb82c	OR1_PNA	0	TP1	PNA	OR1	16S	d__Bacteria	Myxococcota	Myxococcia	Myxococcales	Myxococcaceae	P3OB-42
06d3bcbd5a5df7a6a34268bd46c519cf	OR3	0	TP3	noPNA	OR3	16S	d__Bacteria	Bacteroidota	Bacteroidia	Flavobacteriales	Blattabacteriaceae	Candidatus_Uzinura
09f20e86066764209da0da1e5861977a	OR1	0	TP1	noPNA	OR1	16S	d__Bacteria	Proteobacteria	Alphaproteobacteria	Rhizobiales	Rhizobiaceae	Allorhizobium-Neorhizobium-Pararhizobium-Rhizobium
09f20e86066764209da0da1e5861977a	OR2	0	TP2	noPNA	OR2	16S	d__Bacteria	Proteobacteria	Alphaproteobacteria	Rhizobiales	Rhizobiaceae	Allorhizobium-Neorhizobium-Pararhizobium-Rhizobium
0c0dbf56098b0cd8b4a1704512cb0c86	OR1_PNA	0	TP1	PNA	OR1	16S	d__Bacteria	Firmicutes	Clostridia	Lachnospirales	Lachnospiraceae	Lachnoclostridium
0c0dbf56098b0cd8b4a1704512cb0c86	OR2	0	TP2	noPNA	OR2	16S	d__Bacteria	Firmicutes	Clostridia	Lachnospirales	Lachnospiraceae	Lachnoclostridium
0c0dbf56098b0cd8b4a1704512cb0c86	OR2_PNA	0	TP2	PNA	OR2	16S	d__Bacteria	Firmicutes	Clostridia	Lachnospirales	Lachnospiraceae	Lachnoclostridium
0c0dbf56098b0cd8b4a1704512cb0c86	OR1	0	TP1	noPNA	OR1	16S	d__Bacteria	Firmicutes	Clostridia	Lachnospirales	Lachnospiraceae	Lachnoclostridium
0c0dbf56098b0cd8b4a1704512cb0c86	OR3	0	TP3	noPNA	OR3	16S	d__Bacteria	Firmicutes	Clostridia	Lachnospirales	Lachnospiraceae	Lachnoclostridium
0d956d99497bbd3aa417e25d72d17c9d	OR3_PNA	0	TP3	PNA	OR3	16S	d__Bacteria	Acidobacteriota	Acidobacteriae	Acidobacteriales	uncultured	uncultured
0d956d99497bbd3aa417e25d72d17c9d	OR1	0	TP1	noPNA	OR1	16S	d__Bacteria	Acidobacteriota	Acidobacteriae	Acidobacteriales	uncultured	uncultured
0d956d99497bbd3aa417e25d72d17c9d	OR3	0	TP3	noPNA	OR3	16S	d__Bacteria	Acidobacteriota	Acidobacteriae	Acidobacteriales	uncultured	uncultured
0d956d99497bbd3aa417e25d72d17c9d	OR2_PNA	0	TP2	PNA	OR2	16S	d__Bacteria	Acidobacteriota	Acidobacteriae	Acidobacteriales	uncultured	uncultured
0d956d99497bbd3aa417e25d72d17c9d	OR2	0	TP2	noPNA	OR2	16S	d__Bacteria	Acidobacteriota	Acidobacteriae	Acidobacteriales	uncultured	uncultured
128054390d1e31ca303102b38b7d9484	OR2_PNA	0	TP2	PNA	OR2	16S	d__Bacteria	Bacteroidota	Bacteroidia	Cytophagales	Microscillaceae	uncultured
128054390d1e31ca303102b38b7d9484	OR2	0	TP2	noPNA	OR2	16S	d__Bacteria	Bacteroidota	Bacteroidia	Cytophagales	Microscillaceae	uncultured
128054390d1e31ca303102b38b7d9484	OR3	0	TP3	noPNA	OR3	16S	d__Bacteria	Bacteroidota	Bacteroidia	Cytophagales	Microscillaceae	uncultured
128054390d1e31ca303102b38b7d9484	OR1	0	TP1	noPNA	OR1	16S	d__Bacteria	Bacteroidota	Bacteroidia	Cytophagales	Microscillaceae	uncultured
128054390d1e31ca303102b38b7d9484	OR1_PNA	0	TP1	PNA	OR1	16S	d__Bacteria	Bacteroidota	Bacteroidia	Cytophagales	Microscillaceae	uncultured
134c01617dfed039eff30da22583b0a5	OR1_PNA	0	TP1	PNA	OR1	16S	d__Bacteria	Firmicutes	Clostridia	Peptostreptococcales-Tissierellales	Peptostreptococcaceae	Paeniclostridium
134c01617dfed039eff30da22583b0a5	OR1	0	TP1	noPNA	OR1	16S	d__Bacteria	Firmicutes	Clostridia	Peptostreptococcales-Tissierellales	Peptostreptococcaceae	Paeniclostridium
134c01617dfed039eff30da22583b0a5	OR2_PNA	0	TP2	PNA	OR2	16S	d__Bacteria	Firmicutes	Clostridia	Peptostreptococcales-Tissierellales	Peptostreptococcaceae	Paeniclostridium
134c01617dfed039eff30da22583b0a5	OR3	0	TP3	noPNA	OR3	16S	d__Bacteria	Firmicutes	Clostridia	Peptostreptococcales-Tissierellales	Peptostreptococcaceae	Paeniclostridium
134c01617dfed039eff30da22583b0a5	OR2	0	TP2	noPNA	OR2	16S	d__Bacteria	Firmicutes	Clostridia	Peptostreptococcales-Tissierellales	Peptostreptococcaceae	Paeniclostridium
13e999b1c640105fb0f5ab803e8898a9	OR2	0	TP2	noPNA	OR2	16S	d__Bacteria	Firmicutes	Bacilli	Bacillales	Planococcaceae	Sporosarcina
13e999b1c640105fb0f5ab803e8898a9	OR1_PNA	0	TP1	PNA	OR1	16S	d__Bacteria	Firmicutes	Bacilli	Bacillales	Planococcaceae	Sporosarcina
13e999b1c640105fb0f5ab803e8898a9	OR3	0	TP3	noPNA	OR3	16S	d__Bacteria	Firmicutes	Bacilli	Bacillales	Planococcaceae	Sporosarcina
13e999b1c640105fb0f5ab803e8898a9	OR2_PNA	0	TP2	PNA	OR2	16S	d__Bacteria	Firmicutes	Bacilli	Bacillales	Planococcaceae	Sporosarcina
13e999b1c640105fb0f5ab803e8898a9	OR1	0	TP1	noPNA	OR1	16S	d__Bacteria	Firmicutes	Bacilli	Bacillales	Planococcaceae	Sporosarcina
14ddaf7d057d6e8f8ca5dee963cfadb5	OR3_PNA	0	TP3	PNA	OR3	16S	d__Bacteria	Firmicutes	Bacilli	Thermicanales	Thermicanaceae	Thermicanus
14ddaf7d057d6e8f8ca5dee963cfadb5	OR3	0	TP3	noPNA	OR3	16S	d__Bacteria	Firmicutes	Bacilli	Thermicanales	Thermicanaceae	Thermicanus
14ddaf7d057d6e8f8ca5dee963cfadb5	OR2_PNA	0	TP2	PNA	OR2	16S	d__Bacteria	Firmicutes	Bacilli	Thermicanales	Thermicanaceae	Thermicanus
14ddaf7d057d6e8f8ca5dee963cfadb5	OR1	0	TP1	noPNA	OR1	16S	d__Bacteria	Firmicutes	Bacilli	Thermicanales	Thermicanaceae	Thermicanus
14ddaf7d057d6e8f8ca5dee963cfadb5	OR2	0	TP2	noPNA	OR2	16S	d__Bacteria	Firmicutes	Bacilli	Thermicanales	Thermicanaceae	Thermicanus
164bd3cf2ac9edd19fac41247eb7df0a	OR1	0	TP1	noPNA	OR1	16S	d__Bacteria	Bdellovibrionota	Oligoflexia	Oligoflexales	Oligoflexales	Oligoflexus
164bd3cf2ac9edd19fac41247eb7df0a	OR2_PNA	0	TP2	PNA	OR2	16S	d__Bacteria	Bdellovibrionota	Oligoflexia	Oligoflexales	Oligoflexales	Oligoflexus
164bd3cf2ac9edd19fac41247eb7df0a	OR1_PNA	0	TP1	PNA	OR1	16S	d__Bacteria	Bdellovibrionota	Oligoflexia	Oligoflexales	Oligoflexales	Oligoflexus
164bd3cf2ac9edd19fac41247eb7df0a	OR2	0	TP2	noPNA	OR2	16S	d__Bacteria	Bdellovibrionota	Oligoflexia	Oligoflexales	Oligoflexales	Oligoflexus
164bd3cf2ac9edd19fac41247eb7df0a	OR3	0	TP3	noPNA	OR3	16S	d__Bacteria	Bdellovibrionota	Oligoflexia	Oligoflexales	Oligoflexales	Oligoflexus
16e03901d6f8a1c30dfde06fdeb4bdce	OR1	0	TP1	noPNA	OR1	16S	d__Bacteria	Firmicutes	Bacilli	Bacillales	Bacillaceae	Geobacillus
16e03901d6f8a1c30dfde06fdeb4bdce	OR3_PNA	0	TP3	PNA	OR3	16S	d__Bacteria	Firmicutes	Bacilli	Bacillales	Bacillaceae	Geobacillus
16e03901d6f8a1c30dfde06fdeb4bdce	OR3	0	TP3	noPNA	OR3	16S	d__Bacteria	Firmicutes	Bacilli	Bacillales	Bacillaceae	Geobacillus
16e03901d6f8a1c30dfde06fdeb4bdce	OR2	0	TP2	noPNA	OR2	16S	d__Bacteria	Firmicutes	Bacilli	Bacillales	Bacillaceae	Geobacillus
16e03901d6f8a1c30dfde06fdeb4bdce	OR1_PNA	0	TP1	PNA	OR1	16S	d__Bacteria	Firmicutes	Bacilli	Bacillales	Bacillaceae	Geobacillus
18cd291ec3cda87efce5f90724ad700a	OR2	0	TP2	noPNA	OR2	16S	d__Bacteria	Proteobacteria	Gammaproteobacteria	Enterobacterales	Enterobacteriaceae	Citrobacter
18cd291ec3cda87efce5f90724ad700a	OR1	0	TP1	noPNA	OR1	16S	d__Bacteria	Proteobacteria	Gammaproteobacteria	Enterobacterales	Enterobacteriaceae	Citrobacter
18cd291ec3cda87efce5f90724ad700a	OR3	0	TP3	noPNA	OR3	16S	d__Bacteria	Proteobacteria	Gammaproteobacteria	Enterobacterales	Enterobacteriaceae	Citrobacter
18cd291ec3cda87efce5f90724ad700a	OR3_PNA	0	TP3	PNA	OR3	16S	d__Bacteria	Proteobacteria	Gammaproteobacteria	Enterobacterales	Enterobacteriaceae	Citrobacter
1a1f134e63ee57923acdd17254ab8416	OR3_PNA	0	TP3	PNA	OR3	16S	d__Bacteria	Firmicutes	Bacilli	Lactobacillales	Leuconostocaceae	Leuconostoc
1a1f134e63ee57923acdd17254ab8416	OR1	0	TP1	noPNA	OR1	16S	d__Bacteria	Firmicutes	Bacilli	Lactobacillales	Leuconostocaceae	Leuconostoc
1a1f134e63ee57923acdd17254ab8416	OR2	0	TP2	noPNA	OR2	16S	d__Bacteria	Firmicutes	Bacilli	Lactobacillales	Leuconostocaceae	Leuconostoc
1a1f134e63ee57923acdd17254ab8416	OR3	0	TP3	noPNA	OR3	16S	d__Bacteria	Firmicutes	Bacilli	Lactobacillales	Leuconostocaceae	Leuconostoc
1d081b3af199b28b100bc2eb9ab94727	OR1_PNA	0	TP1	PNA	OR1	16S	d__Bacteria	Proteobacteria	Gammaproteobacteria	Burkholderiales	Alcaligenaceae	Alcaligenes
1d081b3af199b28b100bc2eb9ab94727	OR2	0	TP2	noPNA	OR2	16S	d__Bacteria	Proteobacteria	Gammaproteobacteria	Burkholderiales	Alcaligenaceae	Alcaligenes
1d081b3af199b28b100bc2eb9ab94727	OR1	0	TP1	noPNA	OR1	16S	d__Bacteria	Proteobacteria	Gammaproteobacteria	Burkholderiales	Alcaligenaceae	Alcaligenes
1d081b3af199b28b100bc2eb9ab94727	OR2_PNA	0	TP2	PNA	OR2	16S	d__Bacteria	Proteobacteria	Gammaproteobacteria	Burkholderiales	Alcaligenaceae	Alcaligenes
1d081b3af199b28b100bc2eb9ab94727	OR3	0	TP3	noPNA	OR3	16S	d__Bacteria	Proteobacteria	Gammaproteobacteria	Burkholderiales	Alcaligenaceae	Alcaligenes
1d93aa6d4dadb35b400080eecf3bd4cf	OR3	0	TP3	noPNA	OR3	16S	d__Bacteria	Proteobacteria	Alphaproteobacteria	Rhodospirillales	uncultured	uncultured
1d93aa6d4dadb35b400080eecf3bd4cf	OR1	0	TP1	noPNA	OR1	16S	d__Bacteria	Proteobacteria	Alphaproteobacteria	Rhodospirillales	uncultured	uncultured
1d93aa6d4dadb35b400080eecf3bd4cf	OR3_PNA	0	TP3	PNA	OR3	16S	d__Bacteria	Proteobacteria	Alphaproteobacteria	Rhodospirillales	uncultured	uncultured
1d93aa6d4dadb35b400080eecf3bd4cf	OR2_PNA	0	TP2	PNA	OR2	16S	d__Bacteria	Proteobacteria	Alphaproteobacteria	Rhodospirillales	uncultured	uncultured
1d93aa6d4dadb35b400080eecf3bd4cf	OR2	0	TP2	noPNA	OR2	16S	d__Bacteria	Proteobacteria	Alphaproteobacteria	Rhodospirillales	uncultured	uncultured
1dfefcc01e875f6015f709f9985ed150	OR3	0	TP3	noPNA	OR3	16S	d__Bacteria	Proteobacteria	Alphaproteobacteria	Acetobacterales	Acetobacteraceae	Roseomonas
1dfefcc01e875f6015f709f9985ed150	OR1	0	TP1	noPNA	OR1	16S	d__Bacteria	Proteobacteria	Alphaproteobacteria	Acetobacterales	Acetobacteraceae	Roseomonas
1dfefcc01e875f6015f709f9985ed150	OR2	0	TP2	noPNA	OR2	16S	d__Bacteria	Proteobacteria	Alphaproteobacteria	Acetobacterales	Acetobacteraceae	Roseomonas
1dfefcc01e875f6015f709f9985ed150	OR2_PNA	0	TP2	PNA	OR2	16S	d__Bacteria	Proteobacteria	Alphaproteobacteria	Acetobacterales	Acetobacteraceae	Roseomonas
2032de7194d3c276b83c69d364a54894	OR1	0	TP1	noPNA	OR1	16S	d__Bacteria	Proteobacteria	Alphaproteobacteria	Rhizobiales	Xanthobacteraceae	uncultured
2032de7194d3c276b83c69d364a54894	OR2_PNA	0	TP2	PNA	OR2	16S	d__Bacteria	Proteobacteria	Alphaproteobacteria	Rhizobiales	Xanthobacteraceae	uncultured
2032de7194d3c276b83c69d364a54894	OR3_PNA	0	TP3	PNA	OR3	16S	d__Bacteria	Proteobacteria	Alphaproteobacteria	Rhizobiales	Xanthobacteraceae	uncultured
2032de7194d3c276b83c69d364a54894	OR2	0	TP2	noPNA	OR2	16S	d__Bacteria	Proteobacteria	Alphaproteobacteria	Rhizobiales	Xanthobacteraceae	uncultured
2032de7194d3c276b83c69d364a54894	OR3	0	TP3	noPNA	OR3	16S	d__Bacteria	Proteobacteria	Alphaproteobacteria	Rhizobiales	Xanthobacteraceae	uncultured
21cacf16838830a8d1cda6b52123023f	OR3	0	TP3	noPNA	OR3	16S	d__Bacteria	Proteobacteria	Alphaproteobacteria	Rhizobiales	Xanthobacteraceae	Bradyrhizobium
21cacf16838830a8d1cda6b52123023f	OR1_PNA	0	TP1	PNA	OR1	16S	d__Bacteria	Proteobacteria	Alphaproteobacteria	Rhizobiales	Xanthobacteraceae	Bradyrhizobium
21cacf16838830a8d1cda6b52123023f	OR1	0	TP1	noPNA	OR1	16S	d__Bacteria	Proteobacteria	Alphaproteobacteria	Rhizobiales	Xanthobacteraceae	Bradyrhizobium
255d2371cac469fc38bb1e8a01e26d76	OR2	0	TP2	noPNA	OR2	16S	d__Bacteria	Firmicutes	Clostridia	Peptostreptococcales-Tissierellales	Peptostreptococcales-Tissierellales	Finegoldia
255d2371cac469fc38bb1e8a01e26d76	OR2_PNA	0	TP2	PNA	OR2	16S	d__Bacteria	Firmicutes	Clostridia	Peptostreptococcales-Tissierellales	Peptostreptococcales-Tissierellales	Finegoldia
255d2371cac469fc38bb1e8a01e26d76	OR3	0	TP3	noPNA	OR3	16S	d__Bacteria	Firmicutes	Clostridia	Peptostreptococcales-Tissierellales	Peptostreptococcales-Tissierellales	Finegoldia
255d2371cac469fc38bb1e8a01e26d76	OR1	0	TP1	noPNA	OR1	16S	d__Bacteria	Firmicutes	Clostridia	Peptostreptococcales-Tissierellales	Peptostreptococcales-Tissierellales	Finegoldia
26791e4948dec3cf0227ec1cb4f7ed74	OR3_PNA	0	TP3	PNA	OR3	16S	d__Bacteria	Proteobacteria	Gammaproteobacteria	Enterobacterales	Pectobacteriaceae	Sodalis
26791e4948dec3cf0227ec1cb4f7ed74	OR3	0	TP3	noPNA	OR3	16S	d__Bacteria	Proteobacteria	Gammaproteobacteria	Enterobacterales	Pectobacteriaceae	Sodalis
26791e4948dec3cf0227ec1cb4f7ed74	OR1	0	TP1	noPNA	OR1	16S	d__Bacteria	Proteobacteria	Gammaproteobacteria	Enterobacterales	Pectobacteriaceae	Sodalis
26791e4948dec3cf0227ec1cb4f7ed74	OR1_PNA	0	TP1	PNA	OR1	16S	d__Bacteria	Proteobacteria	Gammaproteobacteria	Enterobacterales	Pectobacteriaceae	Sodalis
26854e566ea7b4b15d2fa7ee953a530c	OR2	0	TP2	noPNA	OR2	16S	d__Bacteria	Proteobacteria	Gammaproteobacteria	Burkholderiales	Comamonadaceae	Comamonas
26854e566ea7b4b15d2fa7ee953a530c	OR1	0	TP1	noPNA	OR1	16S	d__Bacteria	Proteobacteria	Gammaproteobacteria	Burkholderiales	Comamonadaceae	Comamonas
26854e566ea7b4b15d2fa7ee953a530c	OR3_PNA	0	TP3	PNA	OR3	16S	d__Bacteria	Proteobacteria	Gammaproteobacteria	Burkholderiales	Comamonadaceae	Comamonas
26854e566ea7b4b15d2fa7ee953a530c	OR1_PNA	0	TP1	PNA	OR1	16S	d__Bacteria	Proteobacteria	Gammaproteobacteria	Burkholderiales	Comamonadaceae	Comamonas
26854e566ea7b4b15d2fa7ee953a530c	OR3	0	TP3	noPNA	OR3	16S	d__Bacteria	Proteobacteria	Gammaproteobacteria	Burkholderiales	Comamonadaceae	Comamonas
29727a52884380b768070c73ccacc36c	OR3	0	TP3	noPNA	OR3	16S	d__Bacteria	Actinobacteriota	Thermoleophilia	Solirubrobacterales	Solirubrobacteraceae	Conexibacter
29727a52884380b768070c73ccacc36c	OR2_PNA	0	TP2	PNA	OR2	16S	d__Bacteria	Actinobacteriota	Thermoleophilia	Solirubrobacterales	Solirubrobacteraceae	Conexibacter
29727a52884380b768070c73ccacc36c	OR1_PNA	0	TP1	PNA	OR1	16S	d__Bacteria	Actinobacteriota	Thermoleophilia	Solirubrobacterales	Solirubrobacteraceae	Conexibacter
29727a52884380b768070c73ccacc36c	OR1	0	TP1	noPNA	OR1	16S	d__Bacteria	Actinobacteriota	Thermoleophilia	Solirubrobacterales	Solirubrobacteraceae	Conexibacter
29727a52884380b768070c73ccacc36c	OR2	0	TP2	noPNA	OR2	16S	d__Bacteria	Actinobacteriota	Thermoleophilia	Solirubrobacterales	Solirubrobacteraceae	Conexibacter
298ebfb7cfb21747d46b41a44a529185	OR3_PNA	0	TP3	PNA	OR3	16S	d__Bacteria	Firmicutes	Bacilli	Bacillales	Planococcaceae	Domibacillus
298ebfb7cfb21747d46b41a44a529185	OR2_PNA	0	TP2	PNA	OR2	16S	d__Bacteria	Firmicutes	Bacilli	Bacillales	Planococcaceae	Domibacillus
298ebfb7cfb21747d46b41a44a529185	OR1	0	TP1	noPNA	OR1	16S	d__Bacteria	Firmicutes	Bacilli	Bacillales	Planococcaceae	Domibacillus
298ebfb7cfb21747d46b41a44a529185	OR3	0	TP3	noPNA	OR3	16S	d__Bacteria	Firmicutes	Bacilli	Bacillales	Planococcaceae	Domibacillus
298ebfb7cfb21747d46b41a44a529185	OR2	0	TP2	noPNA	OR2	16S	d__Bacteria	Firmicutes	Bacilli	Bacillales	Planococcaceae	Domibacillus
2a337e74a72fd20cc9010eb63275ed31	OR3	0	TP3	noPNA	OR3	16S	d__Bacteria	Bacteroidota	Bacteroidia	Sphingobacteriales	Sphingobacteriaceae	Sphingobacterium
2a337e74a72fd20cc9010eb63275ed31	OR2	0	TP2	noPNA	OR2	16S	d__Bacteria	Bacteroidota	Bacteroidia	Sphingobacteriales	Sphingobacteriaceae	Sphingobacterium
2a337e74a72fd20cc9010eb63275ed31	OR3_PNA	0	TP3	PNA	OR3	16S	d__Bacteria	Bacteroidota	Bacteroidia	Sphingobacteriales	Sphingobacteriaceae	Sphingobacterium
2a337e74a72fd20cc9010eb63275ed31	OR1	0	TP1	noPNA	OR1	16S	d__Bacteria	Bacteroidota	Bacteroidia	Sphingobacteriales	Sphingobacteriaceae	Sphingobacterium
2b01b969ba766922109192e4be00c980	OR2	0	TP2	noPNA	OR2	16S	d__Bacteria	Actinobacteriota	Actinobacteria	Frankiales	Geodermatophilaceae	Modestobacter
2b01b969ba766922109192e4be00c980	OR3	0	TP3	noPNA	OR3	16S	d__Bacteria	Actinobacteriota	Actinobacteria	Frankiales	Geodermatophilaceae	Modestobacter
2b01b969ba766922109192e4be00c980	OR1_PNA	0	TP1	PNA	OR1	16S	d__Bacteria	Actinobacteriota	Actinobacteria	Frankiales	Geodermatophilaceae	Modestobacter
2b01b969ba766922109192e4be00c980	OR1	0	TP1	noPNA	OR1	16S	d__Bacteria	Actinobacteriota	Actinobacteria	Frankiales	Geodermatophilaceae	Modestobacter
2b68428347a9e23ca871340f537a3d1b	OR3_PNA	0	TP3	PNA	OR3	16S	d__Bacteria	Firmicutes	Clostridia	Clostridiales	Clostridiaceae	Clostridium_sensu_stricto_1
2b68428347a9e23ca871340f537a3d1b	OR3	0	TP3	noPNA	OR3	16S	d__Bacteria	Firmicutes	Clostridia	Clostridiales	Clostridiaceae	Clostridium_sensu_stricto_1
2b68428347a9e23ca871340f537a3d1b	OR1	0	TP1	noPNA	OR1	16S	d__Bacteria	Firmicutes	Clostridia	Clostridiales	Clostridiaceae	Clostridium_sensu_stricto_1
2b68428347a9e23ca871340f537a3d1b	OR2	0	TP2	noPNA	OR2	16S	d__Bacteria	Firmicutes	Clostridia	Clostridiales	Clostridiaceae	Clostridium_sensu_stricto_1
2d90f94d12ee981243bdda8ee48101fe	OR3_PNA	0	TP3	PNA	OR3	16S	d__Bacteria	Proteobacteria	Gammaproteobacteria	Enterobacterales	Enterobacteriaceae	Raoultella
2d90f94d12ee981243bdda8ee48101fe	OR2_PNA	0	TP2	PNA	OR2	16S	d__Bacteria	Proteobacteria	Gammaproteobacteria	Enterobacterales	Enterobacteriaceae	Raoultella
2d90f94d12ee981243bdda8ee48101fe	OR3	0	TP3	noPNA	OR3	16S	d__Bacteria	Proteobacteria	Gammaproteobacteria	Enterobacterales	Enterobacteriaceae	Raoultella
2d90f94d12ee981243bdda8ee48101fe	OR2	0	TP2	noPNA	OR2	16S	d__Bacteria	Proteobacteria	Gammaproteobacteria	Enterobacterales	Enterobacteriaceae	Raoultella
2d90f94d12ee981243bdda8ee48101fe	OR1	0	TP1	noPNA	OR1	16S	d__Bacteria	Proteobacteria	Gammaproteobacteria	Enterobacterales	Enterobacteriaceae	Raoultella
2ecb9eda33d77f65aa920b4e3a0702cf	OR3	0	TP3	noPNA	OR3	16S	d__Bacteria	Proteobacteria	Gammaproteobacteria	Burkholderiales	Comamonadaceae	Hydrogenophaga
2ecb9eda33d77f65aa920b4e3a0702cf	OR1	0	TP1	noPNA	OR1	16S	d__Bacteria	Proteobacteria	Gammaproteobacteria	Burkholderiales	Comamonadaceae	Hydrogenophaga
2ecb9eda33d77f65aa920b4e3a0702cf	OR2_PNA	0	TP2	PNA	OR2	16S	d__Bacteria	Proteobacteria	Gammaproteobacteria	Burkholderiales	Comamonadaceae	Hydrogenophaga
2ecb9eda33d77f65aa920b4e3a0702cf	OR2	0	TP2	noPNA	OR2	16S	d__Bacteria	Proteobacteria	Gammaproteobacteria	Burkholderiales	Comamonadaceae	Hydrogenophaga
2ecb9eda33d77f65aa920b4e3a0702cf	OR3_PNA	0	TP3	PNA	OR3	16S	d__Bacteria	Proteobacteria	Gammaproteobacteria	Burkholderiales	Comamonadaceae	Hydrogenophaga
2f8f26712b03d35746c3ac01c9b07c4c	OR1_PNA	0	TP1	PNA	OR1	16S	d__Bacteria	Bdellovibrionota	Bdellovibrionia	Bdellovibrionales	Bdellovibrionaceae	Bdellovibrio
2f8f26712b03d35746c3ac01c9b07c4c	OR3	0	TP3	noPNA	OR3	16S	d__Bacteria	Bdellovibrionota	Bdellovibrionia	Bdellovibrionales	Bdellovibrionaceae	Bdellovibrio
2f8f26712b03d35746c3ac01c9b07c4c	OR1	0	TP1	noPNA	OR1	16S	d__Bacteria	Bdellovibrionota	Bdellovibrionia	Bdellovibrionales	Bdellovibrionaceae	Bdellovibrio
2f8f26712b03d35746c3ac01c9b07c4c	OR2_PNA	0	TP2	PNA	OR2	16S	d__Bacteria	Bdellovibrionota	Bdellovibrionia	Bdellovibrionales	Bdellovibrionaceae	Bdellovibrio
2f8f26712b03d35746c3ac01c9b07c4c	OR2	0	TP2	noPNA	OR2	16S	d__Bacteria	Bdellovibrionota	Bdellovibrionia	Bdellovibrionales	Bdellovibrionaceae	Bdellovibrio
2fbfe41e0e639122fa5ead390de9f55d	OR3_PNA	0	TP3	PNA	OR3	16S	d__Bacteria	Bacteroidota	Bacteroidia	Bacteroidales	Porphyromonadaceae	Porphyromonas
2fbfe41e0e639122fa5ead390de9f55d	OR1	0	TP1	noPNA	OR1	16S	d__Bacteria	Bacteroidota	Bacteroidia	Bacteroidales	Porphyromonadaceae	Porphyromonas
2fbfe41e0e639122fa5ead390de9f55d	OR3	0	TP3	noPNA	OR3	16S	d__Bacteria	Bacteroidota	Bacteroidia	Bacteroidales	Porphyromonadaceae	Porphyromonas
2fbfe41e0e639122fa5ead390de9f55d	OR2	0	TP2	noPNA	OR2	16S	d__Bacteria	Bacteroidota	Bacteroidia	Bacteroidales	Porphyromonadaceae	Porphyromonas
2fbfe41e0e639122fa5ead390de9f55d	OR1_PNA	0	TP1	PNA	OR1	16S	d__Bacteria	Bacteroidota	Bacteroidia	Bacteroidales	Porphyromonadaceae	Porphyromonas
310f5d4b324ae60cfee85427995e28b8	OR1_PNA	0	TP1	PNA	OR1	16S	d__Bacteria	Proteobacteria	Gammaproteobacteria	Oceanospirillales	Halomonadaceae	Candidatus_Portiera
310f5d4b324ae60cfee85427995e28b8	OR3	0	TP3	noPNA	OR3	16S	d__Bacteria	Proteobacteria	Gammaproteobacteria	Oceanospirillales	Halomonadaceae	Candidatus_Portiera
310f5d4b324ae60cfee85427995e28b8	OR3_PNA	0	TP3	PNA	OR3	16S	d__Bacteria	Proteobacteria	Gammaproteobacteria	Oceanospirillales	Halomonadaceae	Candidatus_Portiera
310f5d4b324ae60cfee85427995e28b8	OR1	0	TP1	noPNA	OR1	16S	d__Bacteria	Proteobacteria	Gammaproteobacteria	Oceanospirillales	Halomonadaceae	Candidatus_Portiera
3155344d2f01010750168621e96608e0	OR2	0	TP2	noPNA	OR2	16S	d__Bacteria	Acidobacteriota	Acidobacteriae	Bryobacterales	Bryobacteraceae	Bryobacter
3155344d2f01010750168621e96608e0	OR1	0	TP1	noPNA	OR1	16S	d__Bacteria	Acidobacteriota	Acidobacteriae	Bryobacterales	Bryobacteraceae	Bryobacter
3155344d2f01010750168621e96608e0	OR3	0	TP3	noPNA	OR3	16S	d__Bacteria	Acidobacteriota	Acidobacteriae	Bryobacterales	Bryobacteraceae	Bryobacter
3155344d2f01010750168621e96608e0	OR1_PNA	0	TP1	PNA	OR1	16S	d__Bacteria	Acidobacteriota	Acidobacteriae	Bryobacterales	Bryobacteraceae	Bryobacter
3155344d2f01010750168621e96608e0	OR2_PNA	0	TP2	PNA	OR2	16S	d__Bacteria	Acidobacteriota	Acidobacteriae	Bryobacterales	Bryobacteraceae	Bryobacter
3177a632d95efbb728a3019d5fa6a27f	OR2	0	TP2	noPNA	OR2	16S	d__Bacteria	Proteobacteria	Alphaproteobacteria	Sphingomonadales	Sphingomonadaceae	Ellin6055
3177a632d95efbb728a3019d5fa6a27f	OR2_PNA	0	TP2	PNA	OR2	16S	d__Bacteria	Proteobacteria	Alphaproteobacteria	Sphingomonadales	Sphingomonadaceae	Ellin6055
3177a632d95efbb728a3019d5fa6a27f	OR1	0	TP1	noPNA	OR1	16S	d__Bacteria	Proteobacteria	Alphaproteobacteria	Sphingomonadales	Sphingomonadaceae	Ellin6055
3177a632d95efbb728a3019d5fa6a27f	OR1_PNA	0	TP1	PNA	OR1	16S	d__Bacteria	Proteobacteria	Alphaproteobacteria	Sphingomonadales	Sphingomonadaceae	Ellin6055
3177a632d95efbb728a3019d5fa6a27f	OR3	0	TP3	noPNA	OR3	16S	d__Bacteria	Proteobacteria	Alphaproteobacteria	Sphingomonadales	Sphingomonadaceae	Ellin6055
3208b656c41d3892e365b4afcf40b68d	OR2_PNA	0	TP2	PNA	OR2	16S	d__Bacteria	Firmicutes	Clostridia	Peptostreptococcales-Tissierellales	Peptostreptococcales-Tissierellales	Alkaliphilus
3208b656c41d3892e365b4afcf40b68d	OR2	0	TP2	noPNA	OR2	16S	d__Bacteria	Firmicutes	Clostridia	Peptostreptococcales-Tissierellales	Peptostreptococcales-Tissierellales	Alkaliphilus
3208b656c41d3892e365b4afcf40b68d	OR3	0	TP3	noPNA	OR3	16S	d__Bacteria	Firmicutes	Clostridia	Peptostreptococcales-Tissierellales	Peptostreptococcales-Tissierellales	Alkaliphilus
3208b656c41d3892e365b4afcf40b68d	OR1_PNA	0	TP1	PNA	OR1	16S	d__Bacteria	Firmicutes	Clostridia	Peptostreptococcales-Tissierellales	Peptostreptococcales-Tissierellales	Alkaliphilus
3208b656c41d3892e365b4afcf40b68d	OR1	0	TP1	noPNA	OR1	16S	d__Bacteria	Firmicutes	Clostridia	Peptostreptococcales-Tissierellales	Peptostreptococcales-Tissierellales	Alkaliphilus
321b98f0d2ec7275fd586e59d74bd67a	OR2	0	TP2	noPNA	OR2	16S	d__Bacteria	Proteobacteria	Gammaproteobacteria	Burkholderiales	Comamonadaceae	Rhizobacter
321b98f0d2ec7275fd586e59d74bd67a	OR2_PNA	0	TP2	PNA	OR2	16S	d__Bacteria	Proteobacteria	Gammaproteobacteria	Burkholderiales	Comamonadaceae	Rhizobacter
321b98f0d2ec7275fd586e59d74bd67a	OR3	0	TP3	noPNA	OR3	16S	d__Bacteria	Proteobacteria	Gammaproteobacteria	Burkholderiales	Comamonadaceae	Rhizobacter
321b98f0d2ec7275fd586e59d74bd67a	OR1_PNA	0	TP1	PNA	OR1	16S	d__Bacteria	Proteobacteria	Gammaproteobacteria	Burkholderiales	Comamonadaceae	Rhizobacter
321b98f0d2ec7275fd586e59d74bd67a	OR1	0	TP1	noPNA	OR1	16S	d__Bacteria	Proteobacteria	Gammaproteobacteria	Burkholderiales	Comamonadaceae	Rhizobacter
348aacd0aa285db42fea464f46baf292	OR3	0	TP3	noPNA	OR3	16S	d__Bacteria	Firmicutes	Bacilli	Bacillales	Bacillaceae	Bacillus
348aacd0aa285db42fea464f46baf292	OR1	0	TP1	noPNA	OR1	16S	d__Bacteria	Firmicutes	Bacilli	Bacillales	Bacillaceae	Bacillus
352817aa9ef7209568b3f3af2fec7f38	OR3	0	TP3	noPNA	OR3	16S	d__Bacteria	Bacteroidota	Bacteroidia	Flavobacteriales	Weeksellaceae	Chryseobacterium
352817aa9ef7209568b3f3af2fec7f38	OR1	0	TP1	noPNA	OR1	16S	d__Bacteria	Bacteroidota	Bacteroidia	Flavobacteriales	Weeksellaceae	Chryseobacterium
352817aa9ef7209568b3f3af2fec7f38	OR2	0	TP2	noPNA	OR2	16S	d__Bacteria	Bacteroidota	Bacteroidia	Flavobacteriales	Weeksellaceae	Chryseobacterium
35511b82b79fac834aa05340dbd6021c	OR1	0	TP1	noPNA	OR1	16S	d__Bacteria	Proteobacteria	Gammaproteobacteria	Burkholderiales	Comamonadaceae	Pelomonas
35511b82b79fac834aa05340dbd6021c	OR2	0	TP2	noPNA	OR2	16S	d__Bacteria	Proteobacteria	Gammaproteobacteria	Burkholderiales	Comamonadaceae	Pelomonas
35511b82b79fac834aa05340dbd6021c	OR1_PNA	0	TP1	PNA	OR1	16S	d__Bacteria	Proteobacteria	Gammaproteobacteria	Burkholderiales	Comamonadaceae	Pelomonas
35511b82b79fac834aa05340dbd6021c	OR3	0	TP3	noPNA	OR3	16S	d__Bacteria	Proteobacteria	Gammaproteobacteria	Burkholderiales	Comamonadaceae	Pelomonas
37cf73f7f3778d927415183572628133	OR1	0	TP1	noPNA	OR1	16S	d__Bacteria	Proteobacteria	Gammaproteobacteria	Enterobacterales	Erwiniaceae	Pantoea
37cf73f7f3778d927415183572628133	OR3	0	TP3	noPNA	OR3	16S	d__Bacteria	Proteobacteria	Gammaproteobacteria	Enterobacterales	Erwiniaceae	Pantoea
37cf73f7f3778d927415183572628133	OR2_PNA	0	TP2	PNA	OR2	16S	d__Bacteria	Proteobacteria	Gammaproteobacteria	Enterobacterales	Erwiniaceae	Pantoea
37cf73f7f3778d927415183572628133	OR2	0	TP2	noPNA	OR2	16S	d__Bacteria	Proteobacteria	Gammaproteobacteria	Enterobacterales	Erwiniaceae	Pantoea
3a0d41225631c49b942c83b6e8703871	OR2	0	TP2	noPNA	OR2	16S	d__Bacteria	Actinobacteriota	Actinobacteria	Micrococcales	Microbacteriaceae	Cryobacterium
3a0d41225631c49b942c83b6e8703871	OR1	0	TP1	noPNA	OR1	16S	d__Bacteria	Actinobacteriota	Actinobacteria	Micrococcales	Microbacteriaceae	Cryobacterium
3a0d41225631c49b942c83b6e8703871	OR3_PNA	0	TP3	PNA	OR3	16S	d__Bacteria	Actinobacteriota	Actinobacteria	Micrococcales	Microbacteriaceae	Cryobacterium
3addcaab1b8e10c064bb4faaf88291be	OR2	0	TP2	noPNA	OR2	16S	d__Bacteria	Acidobacteriota	Acidobacteriae	Acidobacteriales	Acidobacteriaceae_(Subgroup_1)	Granulicella
3addcaab1b8e10c064bb4faaf88291be	OR2_PNA	0	TP2	PNA	OR2	16S	d__Bacteria	Acidobacteriota	Acidobacteriae	Acidobacteriales	Acidobacteriaceae_(Subgroup_1)	Granulicella
3addcaab1b8e10c064bb4faaf88291be	OR1	0	TP1	noPNA	OR1	16S	d__Bacteria	Acidobacteriota	Acidobacteriae	Acidobacteriales	Acidobacteriaceae_(Subgroup_1)	Granulicella
3addcaab1b8e10c064bb4faaf88291be	OR3_PNA	0	TP3	PNA	OR3	16S	d__Bacteria	Acidobacteriota	Acidobacteriae	Acidobacteriales	Acidobacteriaceae_(Subgroup_1)	Granulicella
3addcaab1b8e10c064bb4faaf88291be	OR3	0	TP3	noPNA	OR3	16S	d__Bacteria	Acidobacteriota	Acidobacteriae	Acidobacteriales	Acidobacteriaceae_(Subgroup_1)	Granulicella
3b1dcd304afc25bfd04fbe67db89bbee	OR1	0	TP1	noPNA	OR1	16S	d__Bacteria	Proteobacteria	Gammaproteobacteria	Enterobacterales	Enterobacteriaceae	Klebsiella
3b1dcd304afc25bfd04fbe67db89bbee	OR2	0	TP2	noPNA	OR2	16S	d__Bacteria	Proteobacteria	Gammaproteobacteria	Enterobacterales	Enterobacteriaceae	Klebsiella
3b1dcd304afc25bfd04fbe67db89bbee	OR3_PNA	0	TP3	PNA	OR3	16S	d__Bacteria	Proteobacteria	Gammaproteobacteria	Enterobacterales	Enterobacteriaceae	Klebsiella
3b1dcd304afc25bfd04fbe67db89bbee	OR3	0	TP3	noPNA	OR3	16S	d__Bacteria	Proteobacteria	Gammaproteobacteria	Enterobacterales	Enterobacteriaceae	Klebsiella
3b70d70350021cc6ca6c3a7c5b3efea4	OR2	0	TP2	noPNA	OR2	16S	d__Bacteria	Proteobacteria	Gammaproteobacteria	KF-JG30-C25	KF-JG30-C25	KF-JG30-C25
3b70d70350021cc6ca6c3a7c5b3efea4	OR3	0	TP3	noPNA	OR3	16S	d__Bacteria	Proteobacteria	Gammaproteobacteria	KF-JG30-C25	KF-JG30-C25	KF-JG30-C25
3b70d70350021cc6ca6c3a7c5b3efea4	OR3_PNA	0	TP3	PNA	OR3	16S	d__Bacteria	Proteobacteria	Gammaproteobacteria	KF-JG30-C25	KF-JG30-C25	KF-JG30-C25
3b70d70350021cc6ca6c3a7c5b3efea4	OR1	0	TP1	noPNA	OR1	16S	d__Bacteria	Proteobacteria	Gammaproteobacteria	KF-JG30-C25	KF-JG30-C25	KF-JG30-C25
3b70d70350021cc6ca6c3a7c5b3efea4	OR2_PNA	0	TP2	PNA	OR2	16S	d__Bacteria	Proteobacteria	Gammaproteobacteria	KF-JG30-C25	KF-JG30-C25	KF-JG30-C25
3c1b77c7ee0e4af8bc9fcf42b26f3892	OR1_PNA	0	TP1	PNA	OR1	16S	d__Bacteria	Firmicutes	Bacilli	Staphylococcales	Staphylococcaceae	Jeotgalicoccus
3c1b77c7ee0e4af8bc9fcf42b26f3892	OR3	0	TP3	noPNA	OR3	16S	d__Bacteria	Firmicutes	Bacilli	Staphylococcales	Staphylococcaceae	Jeotgalicoccus
3c1b77c7ee0e4af8bc9fcf42b26f3892	OR2_PNA	0	TP2	PNA	OR2	16S	d__Bacteria	Firmicutes	Bacilli	Staphylococcales	Staphylococcaceae	Jeotgalicoccus
3c1b77c7ee0e4af8bc9fcf42b26f3892	OR1	0	TP1	noPNA	OR1	16S	d__Bacteria	Firmicutes	Bacilli	Staphylococcales	Staphylococcaceae	Jeotgalicoccus
3c1b77c7ee0e4af8bc9fcf42b26f3892	OR2	0	TP2	noPNA	OR2	16S	d__Bacteria	Firmicutes	Bacilli	Staphylococcales	Staphylococcaceae	Jeotgalicoccus
3c3e99ae6647be728f5bfa29362b7c7f	OR1_PNA	0	TP1	PNA	OR1	16S	d__Bacteria	Actinobacteriota	Actinobacteria	Frankiales	Geodermatophilaceae	Klenkia
3c3e99ae6647be728f5bfa29362b7c7f	OR1	0	TP1	noPNA	OR1	16S	d__Bacteria	Actinobacteriota	Actinobacteria	Frankiales	Geodermatophilaceae	Klenkia
3c3e99ae6647be728f5bfa29362b7c7f	OR2	0	TP2	noPNA	OR2	16S	d__Bacteria	Actinobacteriota	Actinobacteria	Frankiales	Geodermatophilaceae	Klenkia
3cce6099581c94bfc6189f385fb9d516	OR3	0	TP3	noPNA	OR3	16S	d__Bacteria	Proteobacteria	Gammaproteobacteria	Burkholderiales	Gallionellaceae	Gallionella
3cce6099581c94bfc6189f385fb9d516	OR2	0	TP2	noPNA	OR2	16S	d__Bacteria	Proteobacteria	Gammaproteobacteria	Burkholderiales	Gallionellaceae	Gallionella
3cce6099581c94bfc6189f385fb9d516	OR1_PNA	0	TP1	PNA	OR1	16S	d__Bacteria	Proteobacteria	Gammaproteobacteria	Burkholderiales	Gallionellaceae	Gallionella
3cce6099581c94bfc6189f385fb9d516	OR3_PNA	0	TP3	PNA	OR3	16S	d__Bacteria	Proteobacteria	Gammaproteobacteria	Burkholderiales	Gallionellaceae	Gallionella
3cce6099581c94bfc6189f385fb9d516	OR1	0	TP1	noPNA	OR1	16S	d__Bacteria	Proteobacteria	Gammaproteobacteria	Burkholderiales	Gallionellaceae	Gallionella
40144a5e0a65159d335b9df59e441ce1	OR3_PNA	0	TP3	PNA	OR3	16S	d__Bacteria	Proteobacteria	Gammaproteobacteria	Aeromonadales	Aeromonadaceae	Aeromonas
40144a5e0a65159d335b9df59e441ce1	OR3	0	TP3	noPNA	OR3	16S	d__Bacteria	Proteobacteria	Gammaproteobacteria	Aeromonadales	Aeromonadaceae	Aeromonas
40144a5e0a65159d335b9df59e441ce1	OR2	0	TP2	noPNA	OR2	16S	d__Bacteria	Proteobacteria	Gammaproteobacteria	Aeromonadales	Aeromonadaceae	Aeromonas
40144a5e0a65159d335b9df59e441ce1	OR2_PNA	0	TP2	PNA	OR2	16S	d__Bacteria	Proteobacteria	Gammaproteobacteria	Aeromonadales	Aeromonadaceae	Aeromonas
40144a5e0a65159d335b9df59e441ce1	OR1	0	TP1	noPNA	OR1	16S	d__Bacteria	Proteobacteria	Gammaproteobacteria	Aeromonadales	Aeromonadaceae	Aeromonas
41bce692a87f768b43f34a8f358a5807	OR2	0	TP2	noPNA	OR2	16S	d__Bacteria	Actinobacteriota	Actinobacteria	Corynebacteriales	Corynebacteriaceae	Lawsonella
41bce692a87f768b43f34a8f358a5807	OR1	0	TP1	noPNA	OR1	16S	d__Bacteria	Actinobacteriota	Actinobacteria	Corynebacteriales	Corynebacteriaceae	Lawsonella
41bce692a87f768b43f34a8f358a5807	OR3	0	TP3	noPNA	OR3	16S	d__Bacteria	Actinobacteriota	Actinobacteria	Corynebacteriales	Corynebacteriaceae	Lawsonella
44c52ed14f08e556a954b6bc3ffeb52a	OR1	0	TP1	noPNA	OR1	16S	d__Bacteria	Proteobacteria	Alphaproteobacteria	Rhodobacterales	Rhodobacteraceae	Paracoccus
44c52ed14f08e556a954b6bc3ffeb52a	OR3_PNA	0	TP3	PNA	OR3	16S	d__Bacteria	Proteobacteria	Alphaproteobacteria	Rhodobacterales	Rhodobacteraceae	Paracoccus
44c52ed14f08e556a954b6bc3ffeb52a	OR2	0	TP2	noPNA	OR2	16S	d__Bacteria	Proteobacteria	Alphaproteobacteria	Rhodobacterales	Rhodobacteraceae	Paracoccus
44c52ed14f08e556a954b6bc3ffeb52a	OR2_PNA	0	TP2	PNA	OR2	16S	d__Bacteria	Proteobacteria	Alphaproteobacteria	Rhodobacterales	Rhodobacteraceae	Paracoccus
44c52ed14f08e556a954b6bc3ffeb52a	OR3	0	TP3	noPNA	OR3	16S	d__Bacteria	Proteobacteria	Alphaproteobacteria	Rhodobacterales	Rhodobacteraceae	Paracoccus
453b67bd493c7bcf9b89c7a98ba72134	OR2_PNA	0	TP2	PNA	OR2	16S	d__Bacteria	Firmicutes	Bacilli	Erysipelotrichales	Erysipelatoclostridiaceae	UCG-004
453b67bd493c7bcf9b89c7a98ba72134	OR2	0	TP2	noPNA	OR2	16S	d__Bacteria	Firmicutes	Bacilli	Erysipelotrichales	Erysipelatoclostridiaceae	UCG-004
453b67bd493c7bcf9b89c7a98ba72134	OR1	0	TP1	noPNA	OR1	16S	d__Bacteria	Firmicutes	Bacilli	Erysipelotrichales	Erysipelatoclostridiaceae	UCG-004
453b67bd493c7bcf9b89c7a98ba72134	OR3_PNA	0	TP3	PNA	OR3	16S	d__Bacteria	Firmicutes	Bacilli	Erysipelotrichales	Erysipelatoclostridiaceae	UCG-004
453b67bd493c7bcf9b89c7a98ba72134	OR3	0	TP3	noPNA	OR3	16S	d__Bacteria	Firmicutes	Bacilli	Erysipelotrichales	Erysipelatoclostridiaceae	UCG-004
4646144259feebbbf41ae51de0b918db	OR2_PNA	0	TP2	PNA	OR2	16S	d__Bacteria	Proteobacteria	Gammaproteobacteria	Enterobacterales	Pectobacteriaceae	Brenneria
4646144259feebbbf41ae51de0b918db	OR2	0	TP2	noPNA	OR2	16S	d__Bacteria	Proteobacteria	Gammaproteobacteria	Enterobacterales	Pectobacteriaceae	Brenneria
4646144259feebbbf41ae51de0b918db	OR3_PNA	0	TP3	PNA	OR3	16S	d__Bacteria	Proteobacteria	Gammaproteobacteria	Enterobacterales	Pectobacteriaceae	Brenneria
4646144259feebbbf41ae51de0b918db	OR1_PNA	0	TP1	PNA	OR1	16S	d__Bacteria	Proteobacteria	Gammaproteobacteria	Enterobacterales	Pectobacteriaceae	Brenneria
4646144259feebbbf41ae51de0b918db	OR1	0	TP1	noPNA	OR1	16S	d__Bacteria	Proteobacteria	Gammaproteobacteria	Enterobacterales	Pectobacteriaceae	Brenneria
466a3911c40988d592f9e2e435c92c41	OR1	0	TP1	noPNA	OR1	16S	d__Bacteria	Actinobacteriota	Actinobacteria	Propionibacteriales	Nocardioidaceae	Marmoricola
466a3911c40988d592f9e2e435c92c41	OR3	0	TP3	noPNA	OR3	16S	d__Bacteria	Actinobacteriota	Actinobacteria	Propionibacteriales	Nocardioidaceae	Marmoricola
466a3911c40988d592f9e2e435c92c41	OR2	0	TP2	noPNA	OR2	16S	d__Bacteria	Actinobacteriota	Actinobacteria	Propionibacteriales	Nocardioidaceae	Marmoricola
490dc37528ecdf5c117ff44045e28756	OR2	0	TP2	noPNA	OR2	16S	d__Bacteria	Proteobacteria	Gammaproteobacteria	Xanthomonadales	Xanthomonadaceae	Luteimonas
490dc37528ecdf5c117ff44045e28756	OR1_PNA	0	TP1	PNA	OR1	16S	d__Bacteria	Proteobacteria	Gammaproteobacteria	Xanthomonadales	Xanthomonadaceae	Luteimonas
490dc37528ecdf5c117ff44045e28756	OR3	0	TP3	noPNA	OR3	16S	d__Bacteria	Proteobacteria	Gammaproteobacteria	Xanthomonadales	Xanthomonadaceae	Luteimonas
490dc37528ecdf5c117ff44045e28756	OR2_PNA	0	TP2	PNA	OR2	16S	d__Bacteria	Proteobacteria	Gammaproteobacteria	Xanthomonadales	Xanthomonadaceae	Luteimonas
490dc37528ecdf5c117ff44045e28756	OR1	0	TP1	noPNA	OR1	16S	d__Bacteria	Proteobacteria	Gammaproteobacteria	Xanthomonadales	Xanthomonadaceae	Luteimonas
49f61b975f8af1008f0439bcee5360e7	OR2	0	TP2	noPNA	OR2	16S	d__Bacteria	Bacteroidota	Bacteroidia	Bacteroidales	Prevotellaceae	Prevotella
49f61b975f8af1008f0439bcee5360e7	OR1	0	TP1	noPNA	OR1	16S	d__Bacteria	Bacteroidota	Bacteroidia	Bacteroidales	Prevotellaceae	Prevotella
49f61b975f8af1008f0439bcee5360e7	OR3	0	TP3	noPNA	OR3	16S	d__Bacteria	Bacteroidota	Bacteroidia	Bacteroidales	Prevotellaceae	Prevotella
49f61b975f8af1008f0439bcee5360e7	OR3_PNA	0	TP3	PNA	OR3	16S	d__Bacteria	Bacteroidota	Bacteroidia	Bacteroidales	Prevotellaceae	Prevotella
4a79f29d31b631a091ab49f5537ec6e1	OR2_PNA	0	TP2	PNA	OR2	16S	d__Bacteria	Actinobacteriota	Actinobacteria	Micrococcales	Micrococcaceae	Kocuria
4a79f29d31b631a091ab49f5537ec6e1	OR2	0	TP2	noPNA	OR2	16S	d__Bacteria	Actinobacteriota	Actinobacteria	Micrococcales	Micrococcaceae	Kocuria
4a79f29d31b631a091ab49f5537ec6e1	OR3_PNA	0	TP3	PNA	OR3	16S	d__Bacteria	Actinobacteriota	Actinobacteria	Micrococcales	Micrococcaceae	Kocuria
4a79f29d31b631a091ab49f5537ec6e1	OR1	0	TP1	noPNA	OR1	16S	d__Bacteria	Actinobacteriota	Actinobacteria	Micrococcales	Micrococcaceae	Kocuria
4a79f29d31b631a091ab49f5537ec6e1	OR3	0	TP3	noPNA	OR3	16S	d__Bacteria	Actinobacteriota	Actinobacteria	Micrococcales	Micrococcaceae	Kocuria
4b292411761d2bfed3d305a4825683b5	OR3	0	TP3	noPNA	OR3	16S	d__Bacteria	Firmicutes	Bacilli	Lactobacillales	Streptococcaceae	Streptococcus
4b292411761d2bfed3d305a4825683b5	OR1	0	TP1	noPNA	OR1	16S	d__Bacteria	Firmicutes	Bacilli	Lactobacillales	Streptococcaceae	Streptococcus
4bb94f86ef3921e4b71f2d45f3c487d3	OR1	0	TP1	noPNA	OR1	16S	d__Bacteria	Proteobacteria	Alphaproteobacteria	Caulobacterales	Caulobacteraceae	Brevundimonas
4bb94f86ef3921e4b71f2d45f3c487d3	OR2	0	TP2	noPNA	OR2	16S	d__Bacteria	Proteobacteria	Alphaproteobacteria	Caulobacterales	Caulobacteraceae	Brevundimonas
4bb94f86ef3921e4b71f2d45f3c487d3	OR2_PNA	0	TP2	PNA	OR2	16S	d__Bacteria	Proteobacteria	Alphaproteobacteria	Caulobacterales	Caulobacteraceae	Brevundimonas
4c358656643dd753f85f50e2d7c85cb3	OR3	0	TP3	noPNA	OR3	16S	d__Bacteria	Firmicutes	Bacilli	Thermoactinomycetales	Thermoactinomycetaceae	Planifilum
4c358656643dd753f85f50e2d7c85cb3	OR1_PNA	0	TP1	PNA	OR1	16S	d__Bacteria	Firmicutes	Bacilli	Thermoactinomycetales	Thermoactinomycetaceae	Planifilum
4c358656643dd753f85f50e2d7c85cb3	OR2	0	TP2	noPNA	OR2	16S	d__Bacteria	Firmicutes	Bacilli	Thermoactinomycetales	Thermoactinomycetaceae	Planifilum
4c358656643dd753f85f50e2d7c85cb3	OR1	0	TP1	noPNA	OR1	16S	d__Bacteria	Firmicutes	Bacilli	Thermoactinomycetales	Thermoactinomycetaceae	Planifilum
4c358656643dd753f85f50e2d7c85cb3	OR3_PNA	0	TP3	PNA	OR3	16S	d__Bacteria	Firmicutes	Bacilli	Thermoactinomycetales	Thermoactinomycetaceae	Planifilum
4ca2cf913f9090aa7101c3293a689c61	OR3	0	TP3	noPNA	OR3	16S	d__Bacteria	Firmicutes	Bacilli	Lactobacillales	Aerococcaceae	Aerococcus
4ca2cf913f9090aa7101c3293a689c61	OR2	0	TP2	noPNA	OR2	16S	d__Bacteria	Firmicutes	Bacilli	Lactobacillales	Aerococcaceae	Aerococcus
4ca2cf913f9090aa7101c3293a689c61	OR1	0	TP1	noPNA	OR1	16S	d__Bacteria	Firmicutes	Bacilli	Lactobacillales	Aerococcaceae	Aerococcus
4ca2cf913f9090aa7101c3293a689c61	OR3_PNA	0	TP3	PNA	OR3	16S	d__Bacteria	Firmicutes	Bacilli	Lactobacillales	Aerococcaceae	Aerococcus
4ca2cf913f9090aa7101c3293a689c61	OR1_PNA	0	TP1	PNA	OR1	16S	d__Bacteria	Firmicutes	Bacilli	Lactobacillales	Aerococcaceae	Aerococcus
4ff3bbdd76f4f1d4058f1e5ed99e8050	OR2	0	TP2	noPNA	OR2	16S	d__Bacteria	Actinobacteriota	Actinobacteria	Propionibacteriales	Nocardioidaceae	Nocardioides
4ff3bbdd76f4f1d4058f1e5ed99e8050	OR1	0	TP1	noPNA	OR1	16S	d__Bacteria	Actinobacteriota	Actinobacteria	Propionibacteriales	Nocardioidaceae	Nocardioides
507b1498b4ce0222c680f71f814fca1d	OR3	0	TP3	noPNA	OR3	16S	d__Bacteria	Actinobacteriota	Actinobacteria	Micrococcales	Dermacoccaceae	Dermacoccus
507b1498b4ce0222c680f71f814fca1d	OR1_PNA	0	TP1	PNA	OR1	16S	d__Bacteria	Actinobacteriota	Actinobacteria	Micrococcales	Dermacoccaceae	Dermacoccus
507b1498b4ce0222c680f71f814fca1d	OR2	0	TP2	noPNA	OR2	16S	d__Bacteria	Actinobacteriota	Actinobacteria	Micrococcales	Dermacoccaceae	Dermacoccus
507b1498b4ce0222c680f71f814fca1d	OR1	0	TP1	noPNA	OR1	16S	d__Bacteria	Actinobacteriota	Actinobacteria	Micrococcales	Dermacoccaceae	Dermacoccus
54916401a4f7fbe89b701e7c49b3091f	OR1	0	TP1	noPNA	OR1	16S	d__Bacteria	Spirochaetota	Leptospirae	Leptospirales	Leptospiraceae	Leptospira
54916401a4f7fbe89b701e7c49b3091f	OR2	0	TP2	noPNA	OR2	16S	d__Bacteria	Spirochaetota	Leptospirae	Leptospirales	Leptospiraceae	Leptospira
54916401a4f7fbe89b701e7c49b3091f	OR3	0	TP3	noPNA	OR3	16S	d__Bacteria	Spirochaetota	Leptospirae	Leptospirales	Leptospiraceae	Leptospira
54916401a4f7fbe89b701e7c49b3091f	OR1_PNA	0	TP1	PNA	OR1	16S	d__Bacteria	Spirochaetota	Leptospirae	Leptospirales	Leptospiraceae	Leptospira
54916401a4f7fbe89b701e7c49b3091f	OR2_PNA	0	TP2	PNA	OR2	16S	d__Bacteria	Spirochaetota	Leptospirae	Leptospirales	Leptospiraceae	Leptospira
557a22a1ab7990553bf1c5da066daac2	OR3	0	TP3	noPNA	OR3	16S	d__Bacteria	Fusobacteriota	Fusobacteriia	Fusobacteriales	Fusobacteriaceae	Fusobacterium
557a22a1ab7990553bf1c5da066daac2	OR2	0	TP2	noPNA	OR2	16S	d__Bacteria	Fusobacteriota	Fusobacteriia	Fusobacteriales	Fusobacteriaceae	Fusobacterium
557a22a1ab7990553bf1c5da066daac2	OR1_PNA	0	TP1	PNA	OR1	16S	d__Bacteria	Fusobacteriota	Fusobacteriia	Fusobacteriales	Fusobacteriaceae	Fusobacterium
557a22a1ab7990553bf1c5da066daac2	OR1	0	TP1	noPNA	OR1	16S	d__Bacteria	Fusobacteriota	Fusobacteriia	Fusobacteriales	Fusobacteriaceae	Fusobacterium
557a22a1ab7990553bf1c5da066daac2	OR2_PNA	0	TP2	PNA	OR2	16S	d__Bacteria	Fusobacteriota	Fusobacteriia	Fusobacteriales	Fusobacteriaceae	Fusobacterium
55aad0b408b2b7819725b72418b3de25	OR3	0	TP3	noPNA	OR3	16S	d__Bacteria	Actinobacteriota	Actinobacteria	Corynebacteriales	Corynebacteriaceae	Corynebacterium
55aad0b408b2b7819725b72418b3de25	OR1	0	TP1	noPNA	OR1	16S	d__Bacteria	Actinobacteriota	Actinobacteria	Corynebacteriales	Corynebacteriaceae	Corynebacterium
57652f213d1f5622ee858e4f769dfaeb	OR2_PNA	0	TP2	PNA	OR2	16S	d__Bacteria	Proteobacteria	Gammaproteobacteria	Enterobacterales	Morganellaceae	Buchnera
57652f213d1f5622ee858e4f769dfaeb	OR1	0	TP1	noPNA	OR1	16S	d__Bacteria	Proteobacteria	Gammaproteobacteria	Enterobacterales	Morganellaceae	Buchnera
57652f213d1f5622ee858e4f769dfaeb	OR2	0	TP2	noPNA	OR2	16S	d__Bacteria	Proteobacteria	Gammaproteobacteria	Enterobacterales	Morganellaceae	Buchnera
57652f213d1f5622ee858e4f769dfaeb	OR3	0	TP3	noPNA	OR3	16S	d__Bacteria	Proteobacteria	Gammaproteobacteria	Enterobacterales	Morganellaceae	Buchnera
57652f213d1f5622ee858e4f769dfaeb	OR3_PNA	0	TP3	PNA	OR3	16S	d__Bacteria	Proteobacteria	Gammaproteobacteria	Enterobacterales	Morganellaceae	Buchnera
5a819bc1efaf0c8ed90b26816bbd6b14	OR2	0	TP2	noPNA	OR2	16S	d__Bacteria	Proteobacteria	Alphaproteobacteria	Acetobacterales	Acetobacteraceae	Acidiphilium
5a819bc1efaf0c8ed90b26816bbd6b14	OR1	0	TP1	noPNA	OR1	16S	d__Bacteria	Proteobacteria	Alphaproteobacteria	Acetobacterales	Acetobacteraceae	Acidiphilium
5a819bc1efaf0c8ed90b26816bbd6b14	OR1_PNA	0	TP1	PNA	OR1	16S	d__Bacteria	Proteobacteria	Alphaproteobacteria	Acetobacterales	Acetobacteraceae	Acidiphilium
5cb18c9ccda9aa36b7876cc37bd7936b	OR3	0	TP3	noPNA	OR3	16S	d__Bacteria	Bacteroidota	Bacteroidia	Bacteroidales	Prevotellaceae	Prevotellaceae_UCG-003
5cb18c9ccda9aa36b7876cc37bd7936b	OR2_PNA	0	TP2	PNA	OR2	16S	d__Bacteria	Bacteroidota	Bacteroidia	Bacteroidales	Prevotellaceae	Prevotellaceae_UCG-003
5cb18c9ccda9aa36b7876cc37bd7936b	OR2	0	TP2	noPNA	OR2	16S	d__Bacteria	Bacteroidota	Bacteroidia	Bacteroidales	Prevotellaceae	Prevotellaceae_UCG-003
5cb18c9ccda9aa36b7876cc37bd7936b	OR1	0	TP1	noPNA	OR1	16S	d__Bacteria	Bacteroidota	Bacteroidia	Bacteroidales	Prevotellaceae	Prevotellaceae_UCG-003
5cb18c9ccda9aa36b7876cc37bd7936b	OR3_PNA	0	TP3	PNA	OR3	16S	d__Bacteria	Bacteroidota	Bacteroidia	Bacteroidales	Prevotellaceae	Prevotellaceae_UCG-003
5e5c37f0a47e7ba3517b776c176deb5c	OR3_PNA	0	TP3	PNA	OR3	16S	d__Bacteria	Proteobacteria	Gammaproteobacteria	Burkholderiales	Comamonadaceae	Leptothrix
5e5c37f0a47e7ba3517b776c176deb5c	OR1	0	TP1	noPNA	OR1	16S	d__Bacteria	Proteobacteria	Gammaproteobacteria	Burkholderiales	Comamonadaceae	Leptothrix
5e5c37f0a47e7ba3517b776c176deb5c	OR2_PNA	0	TP2	PNA	OR2	16S	d__Bacteria	Proteobacteria	Gammaproteobacteria	Burkholderiales	Comamonadaceae	Leptothrix
5e5c37f0a47e7ba3517b776c176deb5c	OR2	0	TP2	noPNA	OR2	16S	d__Bacteria	Proteobacteria	Gammaproteobacteria	Burkholderiales	Comamonadaceae	Leptothrix
5e5c37f0a47e7ba3517b776c176deb5c	OR3	0	TP3	noPNA	OR3	16S	d__Bacteria	Proteobacteria	Gammaproteobacteria	Burkholderiales	Comamonadaceae	Leptothrix
5efae2a5369cc45a1ba9129beb1cbbae	OR1_PNA	0	TP1	PNA	OR1	16S	d__Bacteria	Firmicutes	Bacilli	Erysipelotrichales	Erysipelotrichaceae	Turicibacter
5efae2a5369cc45a1ba9129beb1cbbae	OR1	0	TP1	noPNA	OR1	16S	d__Bacteria	Firmicutes	Bacilli	Erysipelotrichales	Erysipelotrichaceae	Turicibacter
5efae2a5369cc45a1ba9129beb1cbbae	OR2	0	TP2	noPNA	OR2	16S	d__Bacteria	Firmicutes	Bacilli	Erysipelotrichales	Erysipelotrichaceae	Turicibacter
5efae2a5369cc45a1ba9129beb1cbbae	OR3	0	TP3	noPNA	OR3	16S	d__Bacteria	Firmicutes	Bacilli	Erysipelotrichales	Erysipelotrichaceae	Turicibacter
5efae2a5369cc45a1ba9129beb1cbbae	OR2_PNA	0	TP2	PNA	OR2	16S	d__Bacteria	Firmicutes	Bacilli	Erysipelotrichales	Erysipelotrichaceae	Turicibacter
5f8db47ccceb6b2efd203b408fb7949d	OR1	0	TP1	noPNA	OR1	16S	d__Bacteria	Actinobacteriota	Actinobacteria	Micrococcales	Microbacteriaceae	Amnibacterium
5f8db47ccceb6b2efd203b408fb7949d	OR3	0	TP3	noPNA	OR3	16S	d__Bacteria	Actinobacteriota	Actinobacteria	Micrococcales	Microbacteriaceae	Amnibacterium
5f8db47ccceb6b2efd203b408fb7949d	OR1_PNA	0	TP1	PNA	OR1	16S	d__Bacteria	Actinobacteriota	Actinobacteria	Micrococcales	Microbacteriaceae	Amnibacterium
5f8db47ccceb6b2efd203b408fb7949d	OR2_PNA	0	TP2	PNA	OR2	16S	d__Bacteria	Actinobacteriota	Actinobacteria	Micrococcales	Microbacteriaceae	Amnibacterium
5f8db47ccceb6b2efd203b408fb7949d	OR2	0	TP2	noPNA	OR2	16S	d__Bacteria	Actinobacteriota	Actinobacteria	Micrococcales	Microbacteriaceae	Amnibacterium
602aae269a66e421c64e53dc7d316299	OR2_PNA	0	TP2	PNA	OR2	16S	d__Bacteria	Firmicutes	Clostridia	Peptostreptococcales-Tissierellales	Peptostreptococcaceae	Romboutsia
602aae269a66e421c64e53dc7d316299	OR2	0	TP2	noPNA	OR2	16S	d__Bacteria	Firmicutes	Clostridia	Peptostreptococcales-Tissierellales	Peptostreptococcaceae	Romboutsia
602aae269a66e421c64e53dc7d316299	OR1	0	TP1	noPNA	OR1	16S	d__Bacteria	Firmicutes	Clostridia	Peptostreptococcales-Tissierellales	Peptostreptococcaceae	Romboutsia
602aae269a66e421c64e53dc7d316299	OR3	0	TP3	noPNA	OR3	16S	d__Bacteria	Firmicutes	Clostridia	Peptostreptococcales-Tissierellales	Peptostreptococcaceae	Romboutsia
62c46d3f31e1467a50176569525a8f05	OR2_PNA	0	TP2	PNA	OR2	16S	d__Bacteria	Actinobacteriota	Actinobacteria	Kineosporiales	Kineosporiaceae	Kineosporia
62c46d3f31e1467a50176569525a8f05	OR1	0	TP1	noPNA	OR1	16S	d__Bacteria	Actinobacteriota	Actinobacteria	Kineosporiales	Kineosporiaceae	Kineosporia
62c46d3f31e1467a50176569525a8f05	OR3	0	TP3	noPNA	OR3	16S	d__Bacteria	Actinobacteriota	Actinobacteria	Kineosporiales	Kineosporiaceae	Kineosporia
62c46d3f31e1467a50176569525a8f05	OR2	0	TP2	noPNA	OR2	16S	d__Bacteria	Actinobacteriota	Actinobacteria	Kineosporiales	Kineosporiaceae	Kineosporia
67dad0f8afdb668874dac538911b4633	OR2	0	TP2	noPNA	OR2	16S	d__Bacteria	Proteobacteria	Gammaproteobacteria	Burkholderiales	Alcaligenaceae	Achromobacter
67dad0f8afdb668874dac538911b4633	OR1	0	TP1	noPNA	OR1	16S	d__Bacteria	Proteobacteria	Gammaproteobacteria	Burkholderiales	Alcaligenaceae	Achromobacter
67dad0f8afdb668874dac538911b4633	OR3	0	TP3	noPNA	OR3	16S	d__Bacteria	Proteobacteria	Gammaproteobacteria	Burkholderiales	Alcaligenaceae	Achromobacter
68680dbdd3686ac697b74a02c9cd681b	OR2	0	TP2	noPNA	OR2	16S	d__Bacteria	Firmicutes	Clostridia	Oscillospirales	Ruminococcaceae	Ruminococcus
68680dbdd3686ac697b74a02c9cd681b	OR3_PNA	0	TP3	PNA	OR3	16S	d__Bacteria	Firmicutes	Clostridia	Oscillospirales	Ruminococcaceae	Ruminococcus
68680dbdd3686ac697b74a02c9cd681b	OR2_PNA	0	TP2	PNA	OR2	16S	d__Bacteria	Firmicutes	Clostridia	Oscillospirales	Ruminococcaceae	Ruminococcus
68680dbdd3686ac697b74a02c9cd681b	OR3	0	TP3	noPNA	OR3	16S	d__Bacteria	Firmicutes	Clostridia	Oscillospirales	Ruminococcaceae	Ruminococcus
68680dbdd3686ac697b74a02c9cd681b	OR1	0	TP1	noPNA	OR1	16S	d__Bacteria	Firmicutes	Clostridia	Oscillospirales	Ruminococcaceae	Ruminococcus
693d1d60261b05d7aa5f6d444e5ddd41	OR1	0	TP1	noPNA	OR1	16S	d__Bacteria	Bacteroidota	Bacteroidia	Cytophagales	Spirosomaceae	Fibrella
693d1d60261b05d7aa5f6d444e5ddd41	OR2_PNA	0	TP2	PNA	OR2	16S	d__Bacteria	Bacteroidota	Bacteroidia	Cytophagales	Spirosomaceae	Fibrella
693d1d60261b05d7aa5f6d444e5ddd41	OR2	0	TP2	noPNA	OR2	16S	d__Bacteria	Bacteroidota	Bacteroidia	Cytophagales	Spirosomaceae	Fibrella
693d1d60261b05d7aa5f6d444e5ddd41	OR3	0	TP3	noPNA	OR3	16S	d__Bacteria	Bacteroidota	Bacteroidia	Cytophagales	Spirosomaceae	Fibrella
693d1d60261b05d7aa5f6d444e5ddd41	OR1_PNA	0	TP1	PNA	OR1	16S	d__Bacteria	Bacteroidota	Bacteroidia	Cytophagales	Spirosomaceae	Fibrella
69919376181529a60394338f92c8f080	OR2	0	TP2	noPNA	OR2	16S	d__Bacteria	Proteobacteria	Gammaproteobacteria	Enterobacterales	Morganellaceae	Arsenophonus
69919376181529a60394338f92c8f080	OR2_PNA	0	TP2	PNA	OR2	16S	d__Bacteria	Proteobacteria	Gammaproteobacteria	Enterobacterales	Morganellaceae	Arsenophonus
69919376181529a60394338f92c8f080	OR3_PNA	0	TP3	PNA	OR3	16S	d__Bacteria	Proteobacteria	Gammaproteobacteria	Enterobacterales	Morganellaceae	Arsenophonus
69919376181529a60394338f92c8f080	OR3	0	TP3	noPNA	OR3	16S	d__Bacteria	Proteobacteria	Gammaproteobacteria	Enterobacterales	Morganellaceae	Arsenophonus
6a7071997f07ddc3b1a7b1f9fb57fce8	OR2	0	TP2	noPNA	OR2	16S	d__Bacteria	Actinobacteriota	Actinobacteria	Corynebacteriales	Corynebacteriaceae	Turicella
6a7071997f07ddc3b1a7b1f9fb57fce8	OR3_PNA	0	TP3	PNA	OR3	16S	d__Bacteria	Actinobacteriota	Actinobacteria	Corynebacteriales	Corynebacteriaceae	Turicella
6a7071997f07ddc3b1a7b1f9fb57fce8	OR3	0	TP3	noPNA	OR3	16S	d__Bacteria	Actinobacteriota	Actinobacteria	Corynebacteriales	Corynebacteriaceae	Turicella
6a7071997f07ddc3b1a7b1f9fb57fce8	OR1	0	TP1	noPNA	OR1	16S	d__Bacteria	Actinobacteriota	Actinobacteria	Corynebacteriales	Corynebacteriaceae	Turicella
6b8f50129f5e3e4b4c8f50269adf8101	OR2	0	TP2	noPNA	OR2	16S	d__Bacteria	Firmicutes	Bacilli	Lactobacillales	Streptococcaceae	Lactococcus
6b8f50129f5e3e4b4c8f50269adf8101	OR1	0	TP1	noPNA	OR1	16S	d__Bacteria	Firmicutes	Bacilli	Lactobacillales	Streptococcaceae	Lactococcus
6b8f50129f5e3e4b4c8f50269adf8101	OR3	0	TP3	noPNA	OR3	16S	d__Bacteria	Firmicutes	Bacilli	Lactobacillales	Streptococcaceae	Lactococcus
6d0e1221c22eb95e19af49ca1edeb36c	OR1_PNA	0	TP1	PNA	OR1	16S	d__Bacteria	Actinobacteriota	Thermoleophilia	Solirubrobacterales	67-14	67-14
6d0e1221c22eb95e19af49ca1edeb36c	OR1	0	TP1	noPNA	OR1	16S	d__Bacteria	Actinobacteriota	Thermoleophilia	Solirubrobacterales	67-14	67-14
6d0e1221c22eb95e19af49ca1edeb36c	OR3	0	TP3	noPNA	OR3	16S	d__Bacteria	Actinobacteriota	Thermoleophilia	Solirubrobacterales	67-14	67-14
6d0e1221c22eb95e19af49ca1edeb36c	OR3_PNA	0	TP3	PNA	OR3	16S	d__Bacteria	Actinobacteriota	Thermoleophilia	Solirubrobacterales	67-14	67-14
6d0e1221c22eb95e19af49ca1edeb36c	OR2	0	TP2	noPNA	OR2	16S	d__Bacteria	Actinobacteriota	Thermoleophilia	Solirubrobacterales	67-14	67-14
6f4efbab106c3b7908626683c66367ce	OR3	0	TP3	noPNA	OR3	16S	d__Bacteria	Proteobacteria	Gammaproteobacteria	Burkholderiales	Comamonadaceae	Schlegelella
6f4efbab106c3b7908626683c66367ce	OR1	0	TP1	noPNA	OR1	16S	d__Bacteria	Proteobacteria	Gammaproteobacteria	Burkholderiales	Comamonadaceae	Schlegelella
6f4efbab106c3b7908626683c66367ce	OR2	0	TP2	noPNA	OR2	16S	d__Bacteria	Proteobacteria	Gammaproteobacteria	Burkholderiales	Comamonadaceae	Schlegelella
6f4efbab106c3b7908626683c66367ce	OR3_PNA	0	TP3	PNA	OR3	16S	d__Bacteria	Proteobacteria	Gammaproteobacteria	Burkholderiales	Comamonadaceae	Schlegelella
6f4efbab106c3b7908626683c66367ce	OR1_PNA	0	TP1	PNA	OR1	16S	d__Bacteria	Proteobacteria	Gammaproteobacteria	Burkholderiales	Comamonadaceae	Schlegelella
6fa5a7be091eecd422cabc572ec95170	OR1	0	TP1	noPNA	OR1	16S	d__Bacteria	Firmicutes	Clostridia	Oscillospirales	Ruminococcaceae	Incertae_Sedis
6fa5a7be091eecd422cabc572ec95170	OR3_PNA	0	TP3	PNA	OR3	16S	d__Bacteria	Firmicutes	Clostridia	Oscillospirales	Ruminococcaceae	Incertae_Sedis
6fa5a7be091eecd422cabc572ec95170	OR3	0	TP3	noPNA	OR3	16S	d__Bacteria	Firmicutes	Clostridia	Oscillospirales	Ruminococcaceae	Incertae_Sedis
6fa5a7be091eecd422cabc572ec95170	OR2_PNA	0	TP2	PNA	OR2	16S	d__Bacteria	Firmicutes	Clostridia	Oscillospirales	Ruminococcaceae	Incertae_Sedis
6fa5a7be091eecd422cabc572ec95170	OR2	0	TP2	noPNA	OR2	16S	d__Bacteria	Firmicutes	Clostridia	Oscillospirales	Ruminococcaceae	Incertae_Sedis
70815f038b2d60f998e736e36eacd194	OR1	0	TP1	noPNA	OR1	16S	d__Bacteria	Actinobacteriota	Actinobacteria	Kineosporiales	Kineosporiaceae	Quadrisphaera
70815f038b2d60f998e736e36eacd194	OR1_PNA	0	TP1	PNA	OR1	16S	d__Bacteria	Actinobacteriota	Actinobacteria	Kineosporiales	Kineosporiaceae	Quadrisphaera
70815f038b2d60f998e736e36eacd194	OR3	0	TP3	noPNA	OR3	16S	d__Bacteria	Actinobacteriota	Actinobacteria	Kineosporiales	Kineosporiaceae	Quadrisphaera
70815f038b2d60f998e736e36eacd194	OR2	0	TP2	noPNA	OR2	16S	d__Bacteria	Actinobacteriota	Actinobacteria	Kineosporiales	Kineosporiaceae	Quadrisphaera
70d1f37358b4753db69017f2abf25332	OR1_PNA	0	TP1	PNA	OR1	16S	d__Bacteria	Actinobacteriota	Actinobacteria	Micrococcales	Microbacteriaceae	Frondihabitans
70d1f37358b4753db69017f2abf25332	OR2	0	TP2	noPNA	OR2	16S	d__Bacteria	Actinobacteriota	Actinobacteria	Micrococcales	Microbacteriaceae	Frondihabitans
70d1f37358b4753db69017f2abf25332	OR2_PNA	0	TP2	PNA	OR2	16S	d__Bacteria	Actinobacteriota	Actinobacteria	Micrococcales	Microbacteriaceae	Frondihabitans
70d1f37358b4753db69017f2abf25332	OR3	0	TP3	noPNA	OR3	16S	d__Bacteria	Actinobacteriota	Actinobacteria	Micrococcales	Microbacteriaceae	Frondihabitans
70d1f37358b4753db69017f2abf25332	OR1	0	TP1	noPNA	OR1	16S	d__Bacteria	Actinobacteriota	Actinobacteria	Micrococcales	Microbacteriaceae	Frondihabitans
7121774a218cc2e9d18d4cf42de18167	OR2_PNA	0	TP2	PNA	OR2	16S	d__Bacteria	Dependentiae	Babeliae	Babeliales	Vermiphilaceae	Vermiphilaceae
7121774a218cc2e9d18d4cf42de18167	OR1	0	TP1	noPNA	OR1	16S	d__Bacteria	Dependentiae	Babeliae	Babeliales	Vermiphilaceae	Vermiphilaceae
7121774a218cc2e9d18d4cf42de18167	OR2	0	TP2	noPNA	OR2	16S	d__Bacteria	Dependentiae	Babeliae	Babeliales	Vermiphilaceae	Vermiphilaceae
7121774a218cc2e9d18d4cf42de18167	OR1_PNA	0	TP1	PNA	OR1	16S	d__Bacteria	Dependentiae	Babeliae	Babeliales	Vermiphilaceae	Vermiphilaceae
7121774a218cc2e9d18d4cf42de18167	OR3	0	TP3	noPNA	OR3	16S	d__Bacteria	Dependentiae	Babeliae	Babeliales	Vermiphilaceae	Vermiphilaceae
71b5734ac42c644caf2791712b13134d	OR1	0	TP1	noPNA	OR1	16S	d__Bacteria	Actinobacteriota	Actinobacteria	Pseudonocardiales	Pseudonocardiaceae	Saccharopolyspora
71b5734ac42c644caf2791712b13134d	OR3	0	TP3	noPNA	OR3	16S	d__Bacteria	Actinobacteriota	Actinobacteria	Pseudonocardiales	Pseudonocardiaceae	Saccharopolyspora
71b5734ac42c644caf2791712b13134d	OR1_PNA	0	TP1	PNA	OR1	16S	d__Bacteria	Actinobacteriota	Actinobacteria	Pseudonocardiales	Pseudonocardiaceae	Saccharopolyspora
71b5734ac42c644caf2791712b13134d	OR2	0	TP2	noPNA	OR2	16S	d__Bacteria	Actinobacteriota	Actinobacteria	Pseudonocardiales	Pseudonocardiaceae	Saccharopolyspora
71b5734ac42c644caf2791712b13134d	OR3_PNA	0	TP3	PNA	OR3	16S	d__Bacteria	Actinobacteriota	Actinobacteria	Pseudonocardiales	Pseudonocardiaceae	Saccharopolyspora
75d05cc3be86ce6512d130a9d0c0eef6	OR2	0	TP2	noPNA	OR2	16S	d__Bacteria	Proteobacteria	Alphaproteobacteria	Rhizobiales	Devosiaceae	Devosia
75d05cc3be86ce6512d130a9d0c0eef6	OR3	0	TP3	noPNA	OR3	16S	d__Bacteria	Proteobacteria	Alphaproteobacteria	Rhizobiales	Devosiaceae	Devosia
75d05cc3be86ce6512d130a9d0c0eef6	OR1	0	TP1	noPNA	OR1	16S	d__Bacteria	Proteobacteria	Alphaproteobacteria	Rhizobiales	Devosiaceae	Devosia
75d05cc3be86ce6512d130a9d0c0eef6	OR2_PNA	0	TP2	PNA	OR2	16S	d__Bacteria	Proteobacteria	Alphaproteobacteria	Rhizobiales	Devosiaceae	Devosia
75d05cc3be86ce6512d130a9d0c0eef6	OR1_PNA	0	TP1	PNA	OR1	16S	d__Bacteria	Proteobacteria	Alphaproteobacteria	Rhizobiales	Devosiaceae	Devosia
76e78fdc049298ff32dd949e20c3a4da	OR2_PNA	0	TP2	PNA	OR2	16S	d__Bacteria	Bacteroidota	Bacteroidia	Bacteroidales	Rikenellaceae	Rikenellaceae_RC9_gut_group
76e78fdc049298ff32dd949e20c3a4da	OR2	0	TP2	noPNA	OR2	16S	d__Bacteria	Bacteroidota	Bacteroidia	Bacteroidales	Rikenellaceae	Rikenellaceae_RC9_gut_group
76e78fdc049298ff32dd949e20c3a4da	OR3_PNA	0	TP3	PNA	OR3	16S	d__Bacteria	Bacteroidota	Bacteroidia	Bacteroidales	Rikenellaceae	Rikenellaceae_RC9_gut_group
76e78fdc049298ff32dd949e20c3a4da	OR3	0	TP3	noPNA	OR3	16S	d__Bacteria	Bacteroidota	Bacteroidia	Bacteroidales	Rikenellaceae	Rikenellaceae_RC9_gut_group
76f599bdf6243e0dbb8c11ef942bb738	OR3	0	TP3	noPNA	OR3	16S	d__Bacteria	Actinobacteriota	Actinobacteria	Propionibacteriales	Nocardioidaceae	Aeromicrobium
76f599bdf6243e0dbb8c11ef942bb738	OR1	0	TP1	noPNA	OR1	16S	d__Bacteria	Actinobacteriota	Actinobacteria	Propionibacteriales	Nocardioidaceae	Aeromicrobium
76f599bdf6243e0dbb8c11ef942bb738	OR2_PNA	0	TP2	PNA	OR2	16S	d__Bacteria	Actinobacteriota	Actinobacteria	Propionibacteriales	Nocardioidaceae	Aeromicrobium
76f599bdf6243e0dbb8c11ef942bb738	OR2	0	TP2	noPNA	OR2	16S	d__Bacteria	Actinobacteriota	Actinobacteria	Propionibacteriales	Nocardioidaceae	Aeromicrobium
76f599bdf6243e0dbb8c11ef942bb738	OR1_PNA	0	TP1	PNA	OR1	16S	d__Bacteria	Actinobacteriota	Actinobacteria	Propionibacteriales	Nocardioidaceae	Aeromicrobium
76f92ad3b043b47757f3024d7219953b	OR2_PNA	0	TP2	PNA	OR2	16S	d__Bacteria	Firmicutes	Bacilli	Paenibacillales	Paenibacillaceae	Ammoniphilus
76f92ad3b043b47757f3024d7219953b	OR2	0	TP2	noPNA	OR2	16S	d__Bacteria	Firmicutes	Bacilli	Paenibacillales	Paenibacillaceae	Ammoniphilus
76f92ad3b043b47757f3024d7219953b	OR3	0	TP3	noPNA	OR3	16S	d__Bacteria	Firmicutes	Bacilli	Paenibacillales	Paenibacillaceae	Ammoniphilus
76f92ad3b043b47757f3024d7219953b	OR1_PNA	0	TP1	PNA	OR1	16S	d__Bacteria	Firmicutes	Bacilli	Paenibacillales	Paenibacillaceae	Ammoniphilus
76f92ad3b043b47757f3024d7219953b	OR1	0	TP1	noPNA	OR1	16S	d__Bacteria	Firmicutes	Bacilli	Paenibacillales	Paenibacillaceae	Ammoniphilus
7ad1edb326b803e46394ad75cc35bb12	OR3_PNA	0	TP3	PNA	OR3	16S	d__Bacteria	Proteobacteria	Gammaproteobacteria	Gammaproteobacteria_Incertae_Sedis	Unknown_Family	Acidibacter
7ad1edb326b803e46394ad75cc35bb12	OR2	0	TP2	noPNA	OR2	16S	d__Bacteria	Proteobacteria	Gammaproteobacteria	Gammaproteobacteria_Incertae_Sedis	Unknown_Family	Acidibacter
7ad1edb326b803e46394ad75cc35bb12	OR3	0	TP3	noPNA	OR3	16S	d__Bacteria	Proteobacteria	Gammaproteobacteria	Gammaproteobacteria_Incertae_Sedis	Unknown_Family	Acidibacter
7ad1edb326b803e46394ad75cc35bb12	OR2_PNA	0	TP2	PNA	OR2	16S	d__Bacteria	Proteobacteria	Gammaproteobacteria	Gammaproteobacteria_Incertae_Sedis	Unknown_Family	Acidibacter
7ad1edb326b803e46394ad75cc35bb12	OR1	0	TP1	noPNA	OR1	16S	d__Bacteria	Proteobacteria	Gammaproteobacteria	Gammaproteobacteria_Incertae_Sedis	Unknown_Family	Acidibacter
7b7aa430d85ea70b3bd5dbe8d7cebb20	OR1	0	TP1	noPNA	OR1	16S	d__Bacteria	Actinobacteriota	Actinobacteria	Micrococcales	Microbacteriaceae	Curtobacterium
7b7aa430d85ea70b3bd5dbe8d7cebb20	OR3	0	TP3	noPNA	OR3	16S	d__Bacteria	Actinobacteriota	Actinobacteria	Micrococcales	Microbacteriaceae	Curtobacterium
7b7aa430d85ea70b3bd5dbe8d7cebb20	OR2	0	TP2	noPNA	OR2	16S	d__Bacteria	Actinobacteriota	Actinobacteria	Micrococcales	Microbacteriaceae	Curtobacterium
7c16a13ce31b457213906942671a35a7	OR2	0	TP2	noPNA	OR2	16S	d__Bacteria	Bacteroidota	Bacteroidia	Bacteroidales	Muribaculaceae	Muribaculaceae
7c16a13ce31b457213906942671a35a7	OR3_PNA	0	TP3	PNA	OR3	16S	d__Bacteria	Bacteroidota	Bacteroidia	Bacteroidales	Muribaculaceae	Muribaculaceae
7c16a13ce31b457213906942671a35a7	OR3	0	TP3	noPNA	OR3	16S	d__Bacteria	Bacteroidota	Bacteroidia	Bacteroidales	Muribaculaceae	Muribaculaceae
7c16a13ce31b457213906942671a35a7	OR2_PNA	0	TP2	PNA	OR2	16S	d__Bacteria	Bacteroidota	Bacteroidia	Bacteroidales	Muribaculaceae	Muribaculaceae
7c16a13ce31b457213906942671a35a7	OR1	0	TP1	noPNA	OR1	16S	d__Bacteria	Bacteroidota	Bacteroidia	Bacteroidales	Muribaculaceae	Muribaculaceae
7f582649b5389cd78a79d41529f4a255	OR3_PNA	0	TP3	PNA	OR3	16S	d__Bacteria	Actinobacteriota	Thermoleophilia	Solirubrobacterales	Solirubrobacteraceae	Solirubrobacter
7f582649b5389cd78a79d41529f4a255	OR3	0	TP3	noPNA	OR3	16S	d__Bacteria	Actinobacteriota	Thermoleophilia	Solirubrobacterales	Solirubrobacteraceae	Solirubrobacter
7f582649b5389cd78a79d41529f4a255	OR1	0	TP1	noPNA	OR1	16S	d__Bacteria	Actinobacteriota	Thermoleophilia	Solirubrobacterales	Solirubrobacteraceae	Solirubrobacter
7f582649b5389cd78a79d41529f4a255	OR2	0	TP2	noPNA	OR2	16S	d__Bacteria	Actinobacteriota	Thermoleophilia	Solirubrobacterales	Solirubrobacteraceae	Solirubrobacter
7f582649b5389cd78a79d41529f4a255	OR1_PNA	0	TP1	PNA	OR1	16S	d__Bacteria	Actinobacteriota	Thermoleophilia	Solirubrobacterales	Solirubrobacteraceae	Solirubrobacter
80acff8cdec6933ce69332856c4fbe9d	OR2	0	TP2	noPNA	OR2	16S	d__Bacteria	Proteobacteria	Gammaproteobacteria	Xanthomonadales	Xanthomonadaceae	Pseudoxanthomonas
80acff8cdec6933ce69332856c4fbe9d	OR1	0	TP1	noPNA	OR1	16S	d__Bacteria	Proteobacteria	Gammaproteobacteria	Xanthomonadales	Xanthomonadaceae	Pseudoxanthomonas
80acff8cdec6933ce69332856c4fbe9d	OR2_PNA	0	TP2	PNA	OR2	16S	d__Bacteria	Proteobacteria	Gammaproteobacteria	Xanthomonadales	Xanthomonadaceae	Pseudoxanthomonas
80acff8cdec6933ce69332856c4fbe9d	OR3	0	TP3	noPNA	OR3	16S	d__Bacteria	Proteobacteria	Gammaproteobacteria	Xanthomonadales	Xanthomonadaceae	Pseudoxanthomonas
8195db1efa365d47b28c10576b2aaccb	OR1	0	TP1	noPNA	OR1	16S	d__Bacteria	Proteobacteria	Alphaproteobacteria	Sphingomonadales	Sphingomonadaceae	Sphingomonas
84094e42bda1d413cda69719b449ef73	OR3	0	TP3	noPNA	OR3	16S	d__Bacteria	Actinobacteriota	Actinobacteria	Bifidobacteriales	Bifidobacteriaceae	Gardnerella
84094e42bda1d413cda69719b449ef73	OR1	0	TP1	noPNA	OR1	16S	d__Bacteria	Actinobacteriota	Actinobacteria	Bifidobacteriales	Bifidobacteriaceae	Gardnerella
84094e42bda1d413cda69719b449ef73	OR3_PNA	0	TP3	PNA	OR3	16S	d__Bacteria	Actinobacteriota	Actinobacteria	Bifidobacteriales	Bifidobacteriaceae	Gardnerella
84094e42bda1d413cda69719b449ef73	OR2_PNA	0	TP2	PNA	OR2	16S	d__Bacteria	Actinobacteriota	Actinobacteria	Bifidobacteriales	Bifidobacteriaceae	Gardnerella
84094e42bda1d413cda69719b449ef73	OR2	0	TP2	noPNA	OR2	16S	d__Bacteria	Actinobacteriota	Actinobacteria	Bifidobacteriales	Bifidobacteriaceae	Gardnerella
841bf5168bcab819644f6ed5a933b5b4	OR2_PNA	0	TP2	PNA	OR2	16S	d__Bacteria	Proteobacteria	Gammaproteobacteria	Pseudomonadales	Moraxellaceae	Enhydrobacter
841bf5168bcab819644f6ed5a933b5b4	OR2	0	TP2	noPNA	OR2	16S	d__Bacteria	Proteobacteria	Gammaproteobacteria	Pseudomonadales	Moraxellaceae	Enhydrobacter
841bf5168bcab819644f6ed5a933b5b4	OR1	0	TP1	noPNA	OR1	16S	d__Bacteria	Proteobacteria	Gammaproteobacteria	Pseudomonadales	Moraxellaceae	Enhydrobacter
841bf5168bcab819644f6ed5a933b5b4	OR3	0	TP3	noPNA	OR3	16S	d__Bacteria	Proteobacteria	Gammaproteobacteria	Pseudomonadales	Moraxellaceae	Enhydrobacter
84326dfc7ecc41a8a34677969fc9be1b	OR2	0	TP2	noPNA	OR2	16S	d__Bacteria	Bacteroidota	Bacteroidia	Flavobacteriales	Flavobacteriaceae	Flavobacterium
84326dfc7ecc41a8a34677969fc9be1b	OR3	0	TP3	noPNA	OR3	16S	d__Bacteria	Bacteroidota	Bacteroidia	Flavobacteriales	Flavobacteriaceae	Flavobacterium
84326dfc7ecc41a8a34677969fc9be1b	OR1	0	TP1	noPNA	OR1	16S	d__Bacteria	Bacteroidota	Bacteroidia	Flavobacteriales	Flavobacteriaceae	Flavobacterium
849116787821caf39aca485e694fea44	OR1	0	TP1	noPNA	OR1	16S	d__Bacteria	Actinobacteriota	Acidimicrobiia	Microtrichales	Ilumatobacteraceae	uncultured
849116787821caf39aca485e694fea44	OR2	0	TP2	noPNA	OR2	16S	d__Bacteria	Actinobacteriota	Acidimicrobiia	Microtrichales	Ilumatobacteraceae	uncultured
849116787821caf39aca485e694fea44	OR1_PNA	0	TP1	PNA	OR1	16S	d__Bacteria	Actinobacteriota	Acidimicrobiia	Microtrichales	Ilumatobacteraceae	uncultured
849116787821caf39aca485e694fea44	OR3	0	TP3	noPNA	OR3	16S	d__Bacteria	Actinobacteriota	Acidimicrobiia	Microtrichales	Ilumatobacteraceae	uncultured
8521b43a08cca0c2c10e172b88b80ebc	OR3	0	TP3	noPNA	OR3	16S	d__Bacteria	Firmicutes	Bacilli	Staphylococcales	Staphylococcaceae	Staphylococcus
8521b43a08cca0c2c10e172b88b80ebc	OR1	0	TP1	noPNA	OR1	16S	d__Bacteria	Firmicutes	Bacilli	Staphylococcales	Staphylococcaceae	Staphylococcus
8521b43a08cca0c2c10e172b88b80ebc	OR2	0	TP2	noPNA	OR2	16S	d__Bacteria	Firmicutes	Bacilli	Staphylococcales	Staphylococcaceae	Staphylococcus
85f53862a04e347f80a19c3bdf4b7aa3	OR2_PNA	0	TP2	PNA	OR2	16S	d__Bacteria	Proteobacteria	Alphaproteobacteria	Rhizobiales	Rhizobiaceae	Neorhizobium
85f53862a04e347f80a19c3bdf4b7aa3	OR1	0	TP1	noPNA	OR1	16S	d__Bacteria	Proteobacteria	Alphaproteobacteria	Rhizobiales	Rhizobiaceae	Neorhizobium
85f53862a04e347f80a19c3bdf4b7aa3	OR1_PNA	0	TP1	PNA	OR1	16S	d__Bacteria	Proteobacteria	Alphaproteobacteria	Rhizobiales	Rhizobiaceae	Neorhizobium
85f53862a04e347f80a19c3bdf4b7aa3	OR3	0	TP3	noPNA	OR3	16S	d__Bacteria	Proteobacteria	Alphaproteobacteria	Rhizobiales	Rhizobiaceae	Neorhizobium
85f53862a04e347f80a19c3bdf4b7aa3	OR2	0	TP2	noPNA	OR2	16S	d__Bacteria	Proteobacteria	Alphaproteobacteria	Rhizobiales	Rhizobiaceae	Neorhizobium
864d0fc07d7adc74b797b1e448851278	OR1	0	TP1	noPNA	OR1	16S	d__Bacteria	Proteobacteria	Gammaproteobacteria	Burkholderiales	Oxalobacteraceae	Massilia
8a330e22c47693af7411b2b6cda0235d	OR1	0	TP1	noPNA	OR1	16S	d__Bacteria	Proteobacteria	Alphaproteobacteria	Rhizobiales	Beijerinckiaceae	Methylobacterium-Methylorubrum
8a4d456731e0af7281cabefcb6aba310	OR3_PNA	0	TP3	PNA	OR3	16S	d__Bacteria	Actinobacteriota	Actinobacteria	Corynebacteriales	Nocardiaceae	Rhodococcus
8a4d456731e0af7281cabefcb6aba310	OR3	0	TP3	noPNA	OR3	16S	d__Bacteria	Actinobacteriota	Actinobacteria	Corynebacteriales	Nocardiaceae	Rhodococcus
8a4d456731e0af7281cabefcb6aba310	OR2_PNA	0	TP2	PNA	OR2	16S	d__Bacteria	Actinobacteriota	Actinobacteria	Corynebacteriales	Nocardiaceae	Rhodococcus
8a4d456731e0af7281cabefcb6aba310	OR1	0	TP1	noPNA	OR1	16S	d__Bacteria	Actinobacteriota	Actinobacteria	Corynebacteriales	Nocardiaceae	Rhodococcus
8a4d456731e0af7281cabefcb6aba310	OR2	0	TP2	noPNA	OR2	16S	d__Bacteria	Actinobacteriota	Actinobacteria	Corynebacteriales	Nocardiaceae	Rhodococcus
8a7cdb3b810f18168951a8c27bd5c848	OR3	0	TP3	noPNA	OR3	16S	d__Bacteria	Bacteroidota	Bacteroidia	Bacteroidales	Bacteroidetes_BD2-2	Bacteroidetes_BD2-2
8a7cdb3b810f18168951a8c27bd5c848	OR1	0	TP1	noPNA	OR1	16S	d__Bacteria	Bacteroidota	Bacteroidia	Bacteroidales	Bacteroidetes_BD2-2	Bacteroidetes_BD2-2
8a7cdb3b810f18168951a8c27bd5c848	OR2_PNA	0	TP2	PNA	OR2	16S	d__Bacteria	Bacteroidota	Bacteroidia	Bacteroidales	Bacteroidetes_BD2-2	Bacteroidetes_BD2-2
8a7cdb3b810f18168951a8c27bd5c848	OR3_PNA	0	TP3	PNA	OR3	16S	d__Bacteria	Bacteroidota	Bacteroidia	Bacteroidales	Bacteroidetes_BD2-2	Bacteroidetes_BD2-2
8a7cdb3b810f18168951a8c27bd5c848	OR2	0	TP2	noPNA	OR2	16S	d__Bacteria	Bacteroidota	Bacteroidia	Bacteroidales	Bacteroidetes_BD2-2	Bacteroidetes_BD2-2
8adaa6ba492ff956396c40fc0e0f98f8	OR3	0	TP3	noPNA	OR3	16S	d__Bacteria	Actinobacteriota	Actinobacteria	Pseudonocardiales	Pseudonocardiaceae	Actinomycetospora
8adaa6ba492ff956396c40fc0e0f98f8	OR1	0	TP1	noPNA	OR1	16S	d__Bacteria	Actinobacteriota	Actinobacteria	Pseudonocardiales	Pseudonocardiaceae	Actinomycetospora
8adaa6ba492ff956396c40fc0e0f98f8	OR2	0	TP2	noPNA	OR2	16S	d__Bacteria	Actinobacteriota	Actinobacteria	Pseudonocardiales	Pseudonocardiaceae	Actinomycetospora
8adaa6ba492ff956396c40fc0e0f98f8	OR2_PNA	0	TP2	PNA	OR2	16S	d__Bacteria	Actinobacteriota	Actinobacteria	Pseudonocardiales	Pseudonocardiaceae	Actinomycetospora
8c8060f718f7ff99b03f8721714b6dfe	OR3_PNA	0	TP3	PNA	OR3	16S	d__Bacteria	Bacteroidota	Bacteroidia	Sphingobacteriales	Sphingobacteriaceae	Mucilaginibacter
8c8060f718f7ff99b03f8721714b6dfe	OR2_PNA	0	TP2	PNA	OR2	16S	d__Bacteria	Bacteroidota	Bacteroidia	Sphingobacteriales	Sphingobacteriaceae	Mucilaginibacter
8c8060f718f7ff99b03f8721714b6dfe	OR2	0	TP2	noPNA	OR2	16S	d__Bacteria	Bacteroidota	Bacteroidia	Sphingobacteriales	Sphingobacteriaceae	Mucilaginibacter
8c8060f718f7ff99b03f8721714b6dfe	OR1	0	TP1	noPNA	OR1	16S	d__Bacteria	Bacteroidota	Bacteroidia	Sphingobacteriales	Sphingobacteriaceae	Mucilaginibacter
8c8060f718f7ff99b03f8721714b6dfe	OR3	0	TP3	noPNA	OR3	16S	d__Bacteria	Bacteroidota	Bacteroidia	Sphingobacteriales	Sphingobacteriaceae	Mucilaginibacter
8d6bd5cf3e748ede43f241f64bd369b5	OR1	0	TP1	noPNA	OR1	16S	d__Bacteria	Gemmatimonadota	Gemmatimonadetes	Gemmatimonadales	Gemmatimonadaceae	uncultured
8d6bd5cf3e748ede43f241f64bd369b5	OR2_PNA	0	TP2	PNA	OR2	16S	d__Bacteria	Gemmatimonadota	Gemmatimonadetes	Gemmatimonadales	Gemmatimonadaceae	uncultured
8d6bd5cf3e748ede43f241f64bd369b5	OR3_PNA	0	TP3	PNA	OR3	16S	d__Bacteria	Gemmatimonadota	Gemmatimonadetes	Gemmatimonadales	Gemmatimonadaceae	uncultured
8d6bd5cf3e748ede43f241f64bd369b5	OR2	0	TP2	noPNA	OR2	16S	d__Bacteria	Gemmatimonadota	Gemmatimonadetes	Gemmatimonadales	Gemmatimonadaceae	uncultured
8d6bd5cf3e748ede43f241f64bd369b5	OR3	0	TP3	noPNA	OR3	16S	d__Bacteria	Gemmatimonadota	Gemmatimonadetes	Gemmatimonadales	Gemmatimonadaceae	uncultured
8d819cf19576c5a0a74e3c1da73ff48e	OR3	0	TP3	noPNA	OR3	16S	d__Bacteria	Proteobacteria	Gammaproteobacteria	Enterobacterales	Erwiniaceae	Erwinia
8d819cf19576c5a0a74e3c1da73ff48e	OR1	0	TP1	noPNA	OR1	16S	d__Bacteria	Proteobacteria	Gammaproteobacteria	Enterobacterales	Erwiniaceae	Erwinia
90131c782980f6efd1831fa28e104b4f	OR2	0	TP2	noPNA	OR2	16S	d__Bacteria	Bacteroidota	Bacteroidia	Flavobacteriales	Flavobacteriaceae	Capnocytophaga
90131c782980f6efd1831fa28e104b4f	OR3	0	TP3	noPNA	OR3	16S	d__Bacteria	Bacteroidota	Bacteroidia	Flavobacteriales	Flavobacteriaceae	Capnocytophaga
90131c782980f6efd1831fa28e104b4f	OR1	0	TP1	noPNA	OR1	16S	d__Bacteria	Bacteroidota	Bacteroidia	Flavobacteriales	Flavobacteriaceae	Capnocytophaga
90131c782980f6efd1831fa28e104b4f	OR1_PNA	0	TP1	PNA	OR1	16S	d__Bacteria	Bacteroidota	Bacteroidia	Flavobacteriales	Flavobacteriaceae	Capnocytophaga
90131c782980f6efd1831fa28e104b4f	OR3_PNA	0	TP3	PNA	OR3	16S	d__Bacteria	Bacteroidota	Bacteroidia	Flavobacteriales	Flavobacteriaceae	Capnocytophaga
910e6e910404e895f23aa270aa1a68e7	OR1	0	TP1	noPNA	OR1	16S	d__Bacteria	Firmicutes	Bacilli	Brevibacillales	Brevibacillaceae	Brevibacillus
910e6e910404e895f23aa270aa1a68e7	OR2_PNA	0	TP2	PNA	OR2	16S	d__Bacteria	Firmicutes	Bacilli	Brevibacillales	Brevibacillaceae	Brevibacillus
910e6e910404e895f23aa270aa1a68e7	OR3	0	TP3	noPNA	OR3	16S	d__Bacteria	Firmicutes	Bacilli	Brevibacillales	Brevibacillaceae	Brevibacillus
910e6e910404e895f23aa270aa1a68e7	OR2	0	TP2	noPNA	OR2	16S	d__Bacteria	Firmicutes	Bacilli	Brevibacillales	Brevibacillaceae	Brevibacillus
910e6e910404e895f23aa270aa1a68e7	OR3_PNA	0	TP3	PNA	OR3	16S	d__Bacteria	Firmicutes	Bacilli	Brevibacillales	Brevibacillaceae	Brevibacillus
91d4582498a5147fb10c2f320a6f9070	OR1_PNA	0	TP1	PNA	OR1	16S	d__Bacteria	Proteobacteria	Alphaproteobacteria	Rhodobacterales	Rhodobacteraceae	Rhodobacter
91d4582498a5147fb10c2f320a6f9070	OR1	0	TP1	noPNA	OR1	16S	d__Bacteria	Proteobacteria	Alphaproteobacteria	Rhodobacterales	Rhodobacteraceae	Rhodobacter
9202aa203a02e23be38b2ea1e947abcd	OR2	0	TP2	noPNA	OR2	16S	d__Bacteria	Firmicutes	Bacilli	Lactobacillales	Carnobacteriaceae	Granulicatella
9202aa203a02e23be38b2ea1e947abcd	OR1	0	TP1	noPNA	OR1	16S	d__Bacteria	Firmicutes	Bacilli	Lactobacillales	Carnobacteriaceae	Granulicatella
9202aa203a02e23be38b2ea1e947abcd	OR3_PNA	0	TP3	PNA	OR3	16S	d__Bacteria	Firmicutes	Bacilli	Lactobacillales	Carnobacteriaceae	Granulicatella
9202aa203a02e23be38b2ea1e947abcd	OR3	0	TP3	noPNA	OR3	16S	d__Bacteria	Firmicutes	Bacilli	Lactobacillales	Carnobacteriaceae	Granulicatella
93ac7273f5febac959e49dbffaa9a7af	OR3	0	TP3	noPNA	OR3	16S	d__Bacteria	Proteobacteria	Gammaproteobacteria	Burkholderiales	Comamonadaceae	uncultured
93ac7273f5febac959e49dbffaa9a7af	OR2_PNA	0	TP2	PNA	OR2	16S	d__Bacteria	Proteobacteria	Gammaproteobacteria	Burkholderiales	Comamonadaceae	uncultured
93ac7273f5febac959e49dbffaa9a7af	OR1	0	TP1	noPNA	OR1	16S	d__Bacteria	Proteobacteria	Gammaproteobacteria	Burkholderiales	Comamonadaceae	uncultured
93ac7273f5febac959e49dbffaa9a7af	OR1_PNA	0	TP1	PNA	OR1	16S	d__Bacteria	Proteobacteria	Gammaproteobacteria	Burkholderiales	Comamonadaceae	uncultured
93ac7273f5febac959e49dbffaa9a7af	OR2	0	TP2	noPNA	OR2	16S	d__Bacteria	Proteobacteria	Gammaproteobacteria	Burkholderiales	Comamonadaceae	uncultured
9460b17c7dd5e0c61032f9c9cc742c31	OR2	0	TP2	noPNA	OR2	16S	d__Bacteria	Proteobacteria	Gammaproteobacteria	Burkholderiales	Comamonadaceae	Acidovorax
9460b17c7dd5e0c61032f9c9cc742c31	OR1_PNA	0	TP1	PNA	OR1	16S	d__Bacteria	Proteobacteria	Gammaproteobacteria	Burkholderiales	Comamonadaceae	Acidovorax
9460b17c7dd5e0c61032f9c9cc742c31	OR1	0	TP1	noPNA	OR1	16S	d__Bacteria	Proteobacteria	Gammaproteobacteria	Burkholderiales	Comamonadaceae	Acidovorax
9755c0c35e6193998ccd7eeb6da221bd	OR2	0	TP2	noPNA	OR2	16S	d__Bacteria	Actinobacteriota	Actinobacteria	Streptomycetales	Streptomycetaceae	Streptomyces
9755c0c35e6193998ccd7eeb6da221bd	OR3	0	TP3	noPNA	OR3	16S	d__Bacteria	Actinobacteriota	Actinobacteria	Streptomycetales	Streptomycetaceae	Streptomyces
9755c0c35e6193998ccd7eeb6da221bd	OR1	0	TP1	noPNA	OR1	16S	d__Bacteria	Actinobacteriota	Actinobacteria	Streptomycetales	Streptomycetaceae	Streptomyces
97738862006a4dc6ca3e59fd4b0e473b	OR2	0	TP2	noPNA	OR2	16S	d__Bacteria	Proteobacteria	Gammaproteobacteria	Enterobacterales	Pectobacteriaceae	Pectobacterium
97738862006a4dc6ca3e59fd4b0e473b	OR3	0	TP3	noPNA	OR3	16S	d__Bacteria	Proteobacteria	Gammaproteobacteria	Enterobacterales	Pectobacteriaceae	Pectobacterium
97738862006a4dc6ca3e59fd4b0e473b	OR1	0	TP1	noPNA	OR1	16S	d__Bacteria	Proteobacteria	Gammaproteobacteria	Enterobacterales	Pectobacteriaceae	Pectobacterium
979bd71cf838edf58646934fc36db38d	OR3	0	TP3	noPNA	OR3	16S	d__Bacteria	Proteobacteria	Gammaproteobacteria	Burkholderiales	Comamonadaceae	Ramlibacter
979bd71cf838edf58646934fc36db38d	OR3_PNA	0	TP3	PNA	OR3	16S	d__Bacteria	Proteobacteria	Gammaproteobacteria	Burkholderiales	Comamonadaceae	Ramlibacter
979bd71cf838edf58646934fc36db38d	OR1	0	TP1	noPNA	OR1	16S	d__Bacteria	Proteobacteria	Gammaproteobacteria	Burkholderiales	Comamonadaceae	Ramlibacter
979bd71cf838edf58646934fc36db38d	OR2_PNA	0	TP2	PNA	OR2	16S	d__Bacteria	Proteobacteria	Gammaproteobacteria	Burkholderiales	Comamonadaceae	Ramlibacter
979bd71cf838edf58646934fc36db38d	OR2	0	TP2	noPNA	OR2	16S	d__Bacteria	Proteobacteria	Gammaproteobacteria	Burkholderiales	Comamonadaceae	Ramlibacter
9d5b9c6f5ae37999edafc48cc9e28191	OR1	0	TP1	noPNA	OR1	16S	d__Bacteria	Proteobacteria	Alphaproteobacteria	Caulobacterales	Caulobacteraceae	Phenylobacterium
9d5b9c6f5ae37999edafc48cc9e28191	OR2	0	TP2	noPNA	OR2	16S	d__Bacteria	Proteobacteria	Alphaproteobacteria	Caulobacterales	Caulobacteraceae	Phenylobacterium
9d9ba425dbb476f29d35aa5cf8fddf36	OR2_PNA	0	TP2	PNA	OR2	16S	d__Bacteria	Actinobacteriota	Actinobacteria	Micrococcales	Micrococcaceae	Glutamicibacter
9d9ba425dbb476f29d35aa5cf8fddf36	OR2	0	TP2	noPNA	OR2	16S	d__Bacteria	Actinobacteriota	Actinobacteria	Micrococcales	Micrococcaceae	Glutamicibacter
9d9ba425dbb476f29d35aa5cf8fddf36	OR3_PNA	0	TP3	PNA	OR3	16S	d__Bacteria	Actinobacteriota	Actinobacteria	Micrococcales	Micrococcaceae	Glutamicibacter
9d9ba425dbb476f29d35aa5cf8fddf36	OR3	0	TP3	noPNA	OR3	16S	d__Bacteria	Actinobacteriota	Actinobacteria	Micrococcales	Micrococcaceae	Glutamicibacter
9d9ba425dbb476f29d35aa5cf8fddf36	OR1	0	TP1	noPNA	OR1	16S	d__Bacteria	Actinobacteriota	Actinobacteria	Micrococcales	Micrococcaceae	Glutamicibacter
9e8e19e5ac640e252902c516083e1522	OR2	0	TP2	noPNA	OR2	16S	d__Bacteria	Bacteroidota	Bacteroidia	Chitinophagales	Chitinophagaceae	Sediminibacterium
9e8e19e5ac640e252902c516083e1522	OR1	0	TP1	noPNA	OR1	16S	d__Bacteria	Bacteroidota	Bacteroidia	Chitinophagales	Chitinophagaceae	Sediminibacterium
9e8e19e5ac640e252902c516083e1522	OR1_PNA	0	TP1	PNA	OR1	16S	d__Bacteria	Bacteroidota	Bacteroidia	Chitinophagales	Chitinophagaceae	Sediminibacterium
9e8e19e5ac640e252902c516083e1522	OR2_PNA	0	TP2	PNA	OR2	16S	d__Bacteria	Bacteroidota	Bacteroidia	Chitinophagales	Chitinophagaceae	Sediminibacterium
9e8e19e5ac640e252902c516083e1522	OR3	0	TP3	noPNA	OR3	16S	d__Bacteria	Bacteroidota	Bacteroidia	Chitinophagales	Chitinophagaceae	Sediminibacterium
9ecb28742416ea13b77525e86f24a837	OR3	0	TP3	noPNA	OR3	16S	d__Bacteria	Actinobacteriota	Thermoleophilia	Gaiellales	uncultured	uncultured
9ecb28742416ea13b77525e86f24a837	OR1	0	TP1	noPNA	OR1	16S	d__Bacteria	Actinobacteriota	Thermoleophilia	Gaiellales	uncultured	uncultured
9ecb28742416ea13b77525e86f24a837	OR2_PNA	0	TP2	PNA	OR2	16S	d__Bacteria	Actinobacteriota	Thermoleophilia	Gaiellales	uncultured	uncultured
9ecb28742416ea13b77525e86f24a837	OR2	0	TP2	noPNA	OR2	16S	d__Bacteria	Actinobacteriota	Thermoleophilia	Gaiellales	uncultured	uncultured
9ecb28742416ea13b77525e86f24a837	OR3_PNA	0	TP3	PNA	OR3	16S	d__Bacteria	Actinobacteriota	Thermoleophilia	Gaiellales	uncultured	uncultured
9ee954643ed83e72e5e9385a4afc2981	OR1_PNA	0	TP1	PNA	OR1	16S	d__Bacteria	Chloroflexi	Ktedonobacteria	Ktedonobacterales	Ktedonobacteraceae	FCPS473
9ee954643ed83e72e5e9385a4afc2981	OR1	0	TP1	noPNA	OR1	16S	d__Bacteria	Chloroflexi	Ktedonobacteria	Ktedonobacterales	Ktedonobacteraceae	FCPS473
9ee954643ed83e72e5e9385a4afc2981	OR2_PNA	0	TP2	PNA	OR2	16S	d__Bacteria	Chloroflexi	Ktedonobacteria	Ktedonobacterales	Ktedonobacteraceae	FCPS473
9ee954643ed83e72e5e9385a4afc2981	OR2	0	TP2	noPNA	OR2	16S	d__Bacteria	Chloroflexi	Ktedonobacteria	Ktedonobacterales	Ktedonobacteraceae	FCPS473
9ee954643ed83e72e5e9385a4afc2981	OR3	0	TP3	noPNA	OR3	16S	d__Bacteria	Chloroflexi	Ktedonobacteria	Ktedonobacterales	Ktedonobacteraceae	FCPS473
9fe5aa19042ce938e738f14766f19739	OR1_PNA	0	TP1	PNA	OR1	16S	d__Bacteria	Actinobacteriota	Actinobacteria	Micrococcales	Microbacteriaceae	Leifsonia
9fe5aa19042ce938e738f14766f19739	OR1	0	TP1	noPNA	OR1	16S	d__Bacteria	Actinobacteriota	Actinobacteria	Micrococcales	Microbacteriaceae	Leifsonia
9fe5aa19042ce938e738f14766f19739	OR2	0	TP2	noPNA	OR2	16S	d__Bacteria	Actinobacteriota	Actinobacteria	Micrococcales	Microbacteriaceae	Leifsonia
a18cf16d6a4623d6cebe17400a0e12b9	OR1_PNA	0	TP1	PNA	OR1	16S	d__Bacteria	Firmicutes	Bacilli	Alicyclobacillales	Alicyclobacillaceae	Tumebacillus
a18cf16d6a4623d6cebe17400a0e12b9	OR3_PNA	0	TP3	PNA	OR3	16S	d__Bacteria	Firmicutes	Bacilli	Alicyclobacillales	Alicyclobacillaceae	Tumebacillus
a18cf16d6a4623d6cebe17400a0e12b9	OR1	0	TP1	noPNA	OR1	16S	d__Bacteria	Firmicutes	Bacilli	Alicyclobacillales	Alicyclobacillaceae	Tumebacillus
a18cf16d6a4623d6cebe17400a0e12b9	OR3	0	TP3	noPNA	OR3	16S	d__Bacteria	Firmicutes	Bacilli	Alicyclobacillales	Alicyclobacillaceae	Tumebacillus
a18cf16d6a4623d6cebe17400a0e12b9	OR2	0	TP2	noPNA	OR2	16S	d__Bacteria	Firmicutes	Bacilli	Alicyclobacillales	Alicyclobacillaceae	Tumebacillus
a2176a2f4c1f1c53146b6673e8ac9c2c	OR3	0	TP3	noPNA	OR3	16S	d__Bacteria	Chloroflexi	KD4-96	KD4-96	KD4-96	KD4-96
a2176a2f4c1f1c53146b6673e8ac9c2c	OR3_PNA	0	TP3	PNA	OR3	16S	d__Bacteria	Chloroflexi	KD4-96	KD4-96	KD4-96	KD4-96
a2176a2f4c1f1c53146b6673e8ac9c2c	OR2_PNA	0	TP2	PNA	OR2	16S	d__Bacteria	Chloroflexi	KD4-96	KD4-96	KD4-96	KD4-96
a2176a2f4c1f1c53146b6673e8ac9c2c	OR1	0	TP1	noPNA	OR1	16S	d__Bacteria	Chloroflexi	KD4-96	KD4-96	KD4-96	KD4-96
a2176a2f4c1f1c53146b6673e8ac9c2c	OR2	0	TP2	noPNA	OR2	16S	d__Bacteria	Chloroflexi	KD4-96	KD4-96	KD4-96	KD4-96
a464870579f6ecf091f12170e2b220e9	OR3	0	TP3	noPNA	OR3	16S	d__Bacteria	Proteobacteria	Gammaproteobacteria	Xanthomonadales	Rhodanobacteraceae	Rhodanobacter
a464870579f6ecf091f12170e2b220e9	OR2_PNA	0	TP2	PNA	OR2	16S	d__Bacteria	Proteobacteria	Gammaproteobacteria	Xanthomonadales	Rhodanobacteraceae	Rhodanobacter
a464870579f6ecf091f12170e2b220e9	OR1	0	TP1	noPNA	OR1	16S	d__Bacteria	Proteobacteria	Gammaproteobacteria	Xanthomonadales	Rhodanobacteraceae	Rhodanobacter
a464870579f6ecf091f12170e2b220e9	OR2	0	TP2	noPNA	OR2	16S	d__Bacteria	Proteobacteria	Gammaproteobacteria	Xanthomonadales	Rhodanobacteraceae	Rhodanobacter
a464870579f6ecf091f12170e2b220e9	OR3_PNA	0	TP3	PNA	OR3	16S	d__Bacteria	Proteobacteria	Gammaproteobacteria	Xanthomonadales	Rhodanobacteraceae	Rhodanobacter
a4ed97973260dd7723b78dc210a4e82a	OR2	0	TP2	noPNA	OR2	16S	d__Bacteria	Proteobacteria	Gammaproteobacteria	Alteromonadales	Alteromonadaceae	Rheinheimera
a4ed97973260dd7723b78dc210a4e82a	OR1	0	TP1	noPNA	OR1	16S	d__Bacteria	Proteobacteria	Gammaproteobacteria	Alteromonadales	Alteromonadaceae	Rheinheimera
a4ed97973260dd7723b78dc210a4e82a	OR1_PNA	0	TP1	PNA	OR1	16S	d__Bacteria	Proteobacteria	Gammaproteobacteria	Alteromonadales	Alteromonadaceae	Rheinheimera
a4ed97973260dd7723b78dc210a4e82a	OR3	0	TP3	noPNA	OR3	16S	d__Bacteria	Proteobacteria	Gammaproteobacteria	Alteromonadales	Alteromonadaceae	Rheinheimera
a4ed97973260dd7723b78dc210a4e82a	OR2_PNA	0	TP2	PNA	OR2	16S	d__Bacteria	Proteobacteria	Gammaproteobacteria	Alteromonadales	Alteromonadaceae	Rheinheimera
a5add8f7c9cd860d005ba21f5228b0fa	OR2	0	TP2	noPNA	OR2	16S	d__Bacteria	Bacteroidota	Bacteroidia	Chitinophagales	Chitinophagaceae	Parafilimonas
a5add8f7c9cd860d005ba21f5228b0fa	OR2_PNA	0	TP2	PNA	OR2	16S	d__Bacteria	Bacteroidota	Bacteroidia	Chitinophagales	Chitinophagaceae	Parafilimonas
a5add8f7c9cd860d005ba21f5228b0fa	OR3_PNA	0	TP3	PNA	OR3	16S	d__Bacteria	Bacteroidota	Bacteroidia	Chitinophagales	Chitinophagaceae	Parafilimonas
a5add8f7c9cd860d005ba21f5228b0fa	OR3	0	TP3	noPNA	OR3	16S	d__Bacteria	Bacteroidota	Bacteroidia	Chitinophagales	Chitinophagaceae	Parafilimonas
a5add8f7c9cd860d005ba21f5228b0fa	OR1	0	TP1	noPNA	OR1	16S	d__Bacteria	Bacteroidota	Bacteroidia	Chitinophagales	Chitinophagaceae	Parafilimonas
a70db7ae5dbad7e71f7711f32f389a9d	OR1_PNA	0	TP1	PNA	OR1	16S	d__Bacteria	Gemmatimonadota	Longimicrobia	Longimicrobiales	Longimicrobiaceae	Longimicrobiaceae
a70db7ae5dbad7e71f7711f32f389a9d	OR1	0	TP1	noPNA	OR1	16S	d__Bacteria	Gemmatimonadota	Longimicrobia	Longimicrobiales	Longimicrobiaceae	Longimicrobiaceae
a70db7ae5dbad7e71f7711f32f389a9d	OR2	0	TP2	noPNA	OR2	16S	d__Bacteria	Gemmatimonadota	Longimicrobia	Longimicrobiales	Longimicrobiaceae	Longimicrobiaceae
a70db7ae5dbad7e71f7711f32f389a9d	OR2_PNA	0	TP2	PNA	OR2	16S	d__Bacteria	Gemmatimonadota	Longimicrobia	Longimicrobiales	Longimicrobiaceae	Longimicrobiaceae
aa218086d58055d055eff79ea19e03ca	OR3	0	TP3	noPNA	OR3	16S	d__Bacteria	Firmicutes	Bacilli	Lactobacillales	Leuconostocaceae	Weissella
aa218086d58055d055eff79ea19e03ca	OR1	0	TP1	noPNA	OR1	16S	d__Bacteria	Firmicutes	Bacilli	Lactobacillales	Leuconostocaceae	Weissella
aa218086d58055d055eff79ea19e03ca	OR2	0	TP2	noPNA	OR2	16S	d__Bacteria	Firmicutes	Bacilli	Lactobacillales	Leuconostocaceae	Weissella
ab73a5b41c0c85f1f6f9d745b8e3800b	OR2	0	TP2	noPNA	OR2	16S	d__Bacteria	Firmicutes	Bacilli	Staphylococcales	Gemellaceae	Gemella
ab73a5b41c0c85f1f6f9d745b8e3800b	OR1	0	TP1	noPNA	OR1	16S	d__Bacteria	Firmicutes	Bacilli	Staphylococcales	Gemellaceae	Gemella
ab73a5b41c0c85f1f6f9d745b8e3800b	OR3_PNA	0	TP3	PNA	OR3	16S	d__Bacteria	Firmicutes	Bacilli	Staphylococcales	Gemellaceae	Gemella
ab73a5b41c0c85f1f6f9d745b8e3800b	OR3	0	TP3	noPNA	OR3	16S	d__Bacteria	Firmicutes	Bacilli	Staphylococcales	Gemellaceae	Gemella
ab9391c3217f102c94a1dd9a4fd9d991	OR2	0	TP2	noPNA	OR2	16S	d__Bacteria	Proteobacteria	Alphaproteobacteria	Sphingomonadales	Sphingomonadaceae	Novosphingobium
ab9391c3217f102c94a1dd9a4fd9d991	OR3	0	TP3	noPNA	OR3	16S	d__Bacteria	Proteobacteria	Alphaproteobacteria	Sphingomonadales	Sphingomonadaceae	Novosphingobium
ab9391c3217f102c94a1dd9a4fd9d991	OR2_PNA	0	TP2	PNA	OR2	16S	d__Bacteria	Proteobacteria	Alphaproteobacteria	Sphingomonadales	Sphingomonadaceae	Novosphingobium
ab9391c3217f102c94a1dd9a4fd9d991	OR1_PNA	0	TP1	PNA	OR1	16S	d__Bacteria	Proteobacteria	Alphaproteobacteria	Sphingomonadales	Sphingomonadaceae	Novosphingobium
ab9391c3217f102c94a1dd9a4fd9d991	OR1	0	TP1	noPNA	OR1	16S	d__Bacteria	Proteobacteria	Alphaproteobacteria	Sphingomonadales	Sphingomonadaceae	Novosphingobium
ac840399b58c4b7dcdaca63ec043172c	OR3	0	TP3	noPNA	OR3	16S	d__Bacteria	Bdellovibrionota	Oligoflexia	Oligoflexales	uncultured	uncultured
ac840399b58c4b7dcdaca63ec043172c	OR2_PNA	0	TP2	PNA	OR2	16S	d__Bacteria	Bdellovibrionota	Oligoflexia	Oligoflexales	uncultured	uncultured
ac840399b58c4b7dcdaca63ec043172c	OR1_PNA	0	TP1	PNA	OR1	16S	d__Bacteria	Bdellovibrionota	Oligoflexia	Oligoflexales	uncultured	uncultured
ac840399b58c4b7dcdaca63ec043172c	OR2	0	TP2	noPNA	OR2	16S	d__Bacteria	Bdellovibrionota	Oligoflexia	Oligoflexales	uncultured	uncultured
ac840399b58c4b7dcdaca63ec043172c	OR1	0	TP1	noPNA	OR1	16S	d__Bacteria	Bdellovibrionota	Oligoflexia	Oligoflexales	uncultured	uncultured
acea930a4f690f9db3e964588e993ac4	OR1	0	TP1	noPNA	OR1	16S	d__Bacteria	Firmicutes	Clostridia	Oscillospirales	Oscillospiraceae	NK4A214_group
acea930a4f690f9db3e964588e993ac4	OR2_PNA	0	TP2	PNA	OR2	16S	d__Bacteria	Firmicutes	Clostridia	Oscillospirales	Oscillospiraceae	NK4A214_group
acea930a4f690f9db3e964588e993ac4	OR3_PNA	0	TP3	PNA	OR3	16S	d__Bacteria	Firmicutes	Clostridia	Oscillospirales	Oscillospiraceae	NK4A214_group
acea930a4f690f9db3e964588e993ac4	OR2	0	TP2	noPNA	OR2	16S	d__Bacteria	Firmicutes	Clostridia	Oscillospirales	Oscillospiraceae	NK4A214_group
acea930a4f690f9db3e964588e993ac4	OR3	0	TP3	noPNA	OR3	16S	d__Bacteria	Firmicutes	Clostridia	Oscillospirales	Oscillospiraceae	NK4A214_group
ae1d43b4eac861fe6c3e0239f5f304e4	OR1	0	TP1	noPNA	OR1	16S	d__Bacteria	Bacteroidota	Bacteroidia	Sphingobacteriales	Sphingobacteriaceae	Pedobacter
ae1d43b4eac861fe6c3e0239f5f304e4	OR2	0	TP2	noPNA	OR2	16S	d__Bacteria	Bacteroidota	Bacteroidia	Sphingobacteriales	Sphingobacteriaceae	Pedobacter
ae1d43b4eac861fe6c3e0239f5f304e4	OR3	0	TP3	noPNA	OR3	16S	d__Bacteria	Bacteroidota	Bacteroidia	Sphingobacteriales	Sphingobacteriaceae	Pedobacter
ae1d43b4eac861fe6c3e0239f5f304e4	OR2_PNA	0	TP2	PNA	OR2	16S	d__Bacteria	Bacteroidota	Bacteroidia	Sphingobacteriales	Sphingobacteriaceae	Pedobacter
ae3c869944d070ce5bc95367db112336	OR2	0	TP2	noPNA	OR2	16S	d__Bacteria	Proteobacteria	Gammaproteobacteria	Xanthomonadales	Xanthomonadaceae	Xanthomonas
ae3c869944d070ce5bc95367db112336	OR1	0	TP1	noPNA	OR1	16S	d__Bacteria	Proteobacteria	Gammaproteobacteria	Xanthomonadales	Xanthomonadaceae	Xanthomonas
ae3c869944d070ce5bc95367db112336	OR1_PNA	0	TP1	PNA	OR1	16S	d__Bacteria	Proteobacteria	Gammaproteobacteria	Xanthomonadales	Xanthomonadaceae	Xanthomonas
b30fd739e90068579d5df368aded4987	OR1	0	TP1	noPNA	OR1	16S	d__Bacteria	Bacteroidota	Bacteroidia	Cytophagales	Hymenobacteraceae	Hymenobacter
b41e39a8e3669ffabb1c73f7844e5b86	OR3	0	TP3	noPNA	OR3	16S	d__Bacteria	Proteobacteria	Alphaproteobacteria	Azospirillales	Azospirillaceae	Azospirillum
b41e39a8e3669ffabb1c73f7844e5b86	OR3_PNA	0	TP3	PNA	OR3	16S	d__Bacteria	Proteobacteria	Alphaproteobacteria	Azospirillales	Azospirillaceae	Azospirillum
b41e39a8e3669ffabb1c73f7844e5b86	OR2	0	TP2	noPNA	OR2	16S	d__Bacteria	Proteobacteria	Alphaproteobacteria	Azospirillales	Azospirillaceae	Azospirillum
b41e39a8e3669ffabb1c73f7844e5b86	OR1_PNA	0	TP1	PNA	OR1	16S	d__Bacteria	Proteobacteria	Alphaproteobacteria	Azospirillales	Azospirillaceae	Azospirillum
b41e39a8e3669ffabb1c73f7844e5b86	OR1	0	TP1	noPNA	OR1	16S	d__Bacteria	Proteobacteria	Alphaproteobacteria	Azospirillales	Azospirillaceae	Azospirillum
b4a74860e51b6f512a202b789d803a7b	OR1_PNA	0	TP1	PNA	OR1	16S	d__Bacteria	Proteobacteria	Gammaproteobacteria	Burkholderiales	Comamonadaceae	Sphaerotilus
b4a74860e51b6f512a202b789d803a7b	OR2	0	TP2	noPNA	OR2	16S	d__Bacteria	Proteobacteria	Gammaproteobacteria	Burkholderiales	Comamonadaceae	Sphaerotilus
b4a74860e51b6f512a202b789d803a7b	OR3_PNA	0	TP3	PNA	OR3	16S	d__Bacteria	Proteobacteria	Gammaproteobacteria	Burkholderiales	Comamonadaceae	Sphaerotilus
b4a74860e51b6f512a202b789d803a7b	OR1	0	TP1	noPNA	OR1	16S	d__Bacteria	Proteobacteria	Gammaproteobacteria	Burkholderiales	Comamonadaceae	Sphaerotilus
b4a74860e51b6f512a202b789d803a7b	OR3	0	TP3	noPNA	OR3	16S	d__Bacteria	Proteobacteria	Gammaproteobacteria	Burkholderiales	Comamonadaceae	Sphaerotilus
b671a48e428f73b45726bc320c650692	OR3_PNA	0	TP3	PNA	OR3	16S	d__Bacteria	Proteobacteria	Gammaproteobacteria	Xanthomonadales	Xanthomonadaceae	Vulcaniibacterium
b671a48e428f73b45726bc320c650692	OR3	0	TP3	noPNA	OR3	16S	d__Bacteria	Proteobacteria	Gammaproteobacteria	Xanthomonadales	Xanthomonadaceae	Vulcaniibacterium
b671a48e428f73b45726bc320c650692	OR1	0	TP1	noPNA	OR1	16S	d__Bacteria	Proteobacteria	Gammaproteobacteria	Xanthomonadales	Xanthomonadaceae	Vulcaniibacterium
b671a48e428f73b45726bc320c650692	OR2_PNA	0	TP2	PNA	OR2	16S	d__Bacteria	Proteobacteria	Gammaproteobacteria	Xanthomonadales	Xanthomonadaceae	Vulcaniibacterium
b671a48e428f73b45726bc320c650692	OR2	0	TP2	noPNA	OR2	16S	d__Bacteria	Proteobacteria	Gammaproteobacteria	Xanthomonadales	Xanthomonadaceae	Vulcaniibacterium
ba7f564b32b53d16dd69a1a949afe84f	OR3	0	TP3	noPNA	OR3	16S	d__Bacteria	Bacteroidota	Bacteroidia	Cytophagales	Spirosomaceae	Spirosoma
ba7f564b32b53d16dd69a1a949afe84f	OR2_PNA	0	TP2	PNA	OR2	16S	d__Bacteria	Bacteroidota	Bacteroidia	Cytophagales	Spirosomaceae	Spirosoma
ba7f564b32b53d16dd69a1a949afe84f	OR1	0	TP1	noPNA	OR1	16S	d__Bacteria	Bacteroidota	Bacteroidia	Cytophagales	Spirosomaceae	Spirosoma
ba7f564b32b53d16dd69a1a949afe84f	OR2	0	TP2	noPNA	OR2	16S	d__Bacteria	Bacteroidota	Bacteroidia	Cytophagales	Spirosomaceae	Spirosoma
ba7f564b32b53d16dd69a1a949afe84f	OR1_PNA	0	TP1	PNA	OR1	16S	d__Bacteria	Bacteroidota	Bacteroidia	Cytophagales	Spirosomaceae	Spirosoma
bb353d3a260b5006099f4826a12d233c	OR3	0	TP3	noPNA	OR3	16S	d__Bacteria	Proteobacteria	Gammaproteobacteria	Xanthomonadales	Xanthomonadaceae	Thermomonas
bb353d3a260b5006099f4826a12d233c	OR2	0	TP2	noPNA	OR2	16S	d__Bacteria	Proteobacteria	Gammaproteobacteria	Xanthomonadales	Xanthomonadaceae	Thermomonas
bb353d3a260b5006099f4826a12d233c	OR2_PNA	0	TP2	PNA	OR2	16S	d__Bacteria	Proteobacteria	Gammaproteobacteria	Xanthomonadales	Xanthomonadaceae	Thermomonas
bb353d3a260b5006099f4826a12d233c	OR3_PNA	0	TP3	PNA	OR3	16S	d__Bacteria	Proteobacteria	Gammaproteobacteria	Xanthomonadales	Xanthomonadaceae	Thermomonas
bb353d3a260b5006099f4826a12d233c	OR1	0	TP1	noPNA	OR1	16S	d__Bacteria	Proteobacteria	Gammaproteobacteria	Xanthomonadales	Xanthomonadaceae	Thermomonas
bdb392fdebda8d4fb30398254a7693d8	OR3_PNA	0	TP3	PNA	OR3	16S	d__Bacteria	Bacteroidota	Bacteroidia	Cytophagales	Amoebophilaceae	Candidatus_Cardinium
bdb392fdebda8d4fb30398254a7693d8	OR3	0	TP3	noPNA	OR3	16S	d__Bacteria	Bacteroidota	Bacteroidia	Cytophagales	Amoebophilaceae	Candidatus_Cardinium
bdb392fdebda8d4fb30398254a7693d8	OR1	0	TP1	noPNA	OR1	16S	d__Bacteria	Bacteroidota	Bacteroidia	Cytophagales	Amoebophilaceae	Candidatus_Cardinium
bdc73d64b0b2ac3bf7f3621435ac4b55	OR3	0	TP3	noPNA	OR3	16S	d__Bacteria	Proteobacteria	Gammaproteobacteria	Enterobacterales	Morganellaceae	Incertae_Sedis
bdc73d64b0b2ac3bf7f3621435ac4b55	OR2	0	TP2	noPNA	OR2	16S	d__Bacteria	Proteobacteria	Gammaproteobacteria	Enterobacterales	Morganellaceae	Incertae_Sedis
bdc73d64b0b2ac3bf7f3621435ac4b55	OR1	0	TP1	noPNA	OR1	16S	d__Bacteria	Proteobacteria	Gammaproteobacteria	Enterobacterales	Morganellaceae	Incertae_Sedis
bdc73d64b0b2ac3bf7f3621435ac4b55	OR1_PNA	0	TP1	PNA	OR1	16S	d__Bacteria	Proteobacteria	Gammaproteobacteria	Enterobacterales	Morganellaceae	Incertae_Sedis
bdc73d64b0b2ac3bf7f3621435ac4b55	OR2_PNA	0	TP2	PNA	OR2	16S	d__Bacteria	Proteobacteria	Gammaproteobacteria	Enterobacterales	Morganellaceae	Incertae_Sedis
be175b90845a010eca4585594ad0e57b	OR1	0	TP1	noPNA	OR1	16S	d__Bacteria	Proteobacteria	Gammaproteobacteria	Burkholderiales	Comamonadaceae	Delftia
be175b90845a010eca4585594ad0e57b	OR3_PNA	0	TP3	PNA	OR3	16S	d__Bacteria	Proteobacteria	Gammaproteobacteria	Burkholderiales	Comamonadaceae	Delftia
be175b90845a010eca4585594ad0e57b	OR2	0	TP2	noPNA	OR2	16S	d__Bacteria	Proteobacteria	Gammaproteobacteria	Burkholderiales	Comamonadaceae	Delftia
be175b90845a010eca4585594ad0e57b	OR1_PNA	0	TP1	PNA	OR1	16S	d__Bacteria	Proteobacteria	Gammaproteobacteria	Burkholderiales	Comamonadaceae	Delftia
be175b90845a010eca4585594ad0e57b	OR3	0	TP3	noPNA	OR3	16S	d__Bacteria	Proteobacteria	Gammaproteobacteria	Burkholderiales	Comamonadaceae	Delftia
beebb6588d3f1d52f6476b0d6cddf152	OR2	0	TP2	noPNA	OR2	16S	d__Bacteria	Proteobacteria	Alphaproteobacteria	Acetobacterales	Acetobacteraceae	uncultured
beebb6588d3f1d52f6476b0d6cddf152	OR3	0	TP3	noPNA	OR3	16S	d__Bacteria	Proteobacteria	Alphaproteobacteria	Acetobacterales	Acetobacteraceae	uncultured
beebb6588d3f1d52f6476b0d6cddf152	OR1	0	TP1	noPNA	OR1	16S	d__Bacteria	Proteobacteria	Alphaproteobacteria	Acetobacterales	Acetobacteraceae	uncultured
beebb6588d3f1d52f6476b0d6cddf152	OR3_PNA	0	TP3	PNA	OR3	16S	d__Bacteria	Proteobacteria	Alphaproteobacteria	Acetobacterales	Acetobacteraceae	uncultured
beebb6588d3f1d52f6476b0d6cddf152	OR2_PNA	0	TP2	PNA	OR2	16S	d__Bacteria	Proteobacteria	Alphaproteobacteria	Acetobacterales	Acetobacteraceae	uncultured
bf3a1f09f2ce05a9edcd49e219f7ebe4	OR2_PNA	0	TP2	PNA	OR2	16S	d__Bacteria	Firmicutes	Bacilli	Paenibacillales	Paenibacillaceae	Paenibacillus
bf3a1f09f2ce05a9edcd49e219f7ebe4	OR3	0	TP3	noPNA	OR3	16S	d__Bacteria	Firmicutes	Bacilli	Paenibacillales	Paenibacillaceae	Paenibacillus
bf3a1f09f2ce05a9edcd49e219f7ebe4	OR1	0	TP1	noPNA	OR1	16S	d__Bacteria	Firmicutes	Bacilli	Paenibacillales	Paenibacillaceae	Paenibacillus
bf3a1f09f2ce05a9edcd49e219f7ebe4	OR2	0	TP2	noPNA	OR2	16S	d__Bacteria	Firmicutes	Bacilli	Paenibacillales	Paenibacillaceae	Paenibacillus
c2b858f8a05150dede7dabe19e6aea89	OR3	0	TP3	noPNA	OR3	16S	d__Bacteria	Actinobacteriota	Actinobacteria	Micrococcales	Brevibacteriaceae	Brevibacterium
c2b858f8a05150dede7dabe19e6aea89	OR2	0	TP2	noPNA	OR2	16S	d__Bacteria	Actinobacteriota	Actinobacteria	Micrococcales	Brevibacteriaceae	Brevibacterium
c2b858f8a05150dede7dabe19e6aea89	OR1_PNA	0	TP1	PNA	OR1	16S	d__Bacteria	Actinobacteriota	Actinobacteria	Micrococcales	Brevibacteriaceae	Brevibacterium
c2b858f8a05150dede7dabe19e6aea89	OR1	0	TP1	noPNA	OR1	16S	d__Bacteria	Actinobacteriota	Actinobacteria	Micrococcales	Brevibacteriaceae	Brevibacterium
c3a4147d030c3f2de79669da5e106b1f	OR3	0	TP3	noPNA	OR3	16S	d__Bacteria	Firmicutes	Bacilli	Thermoactinomycetales	Thermoactinomycetaceae	Shimazuella
c3a4147d030c3f2de79669da5e106b1f	OR2	0	TP2	noPNA	OR2	16S	d__Bacteria	Firmicutes	Bacilli	Thermoactinomycetales	Thermoactinomycetaceae	Shimazuella
c3a4147d030c3f2de79669da5e106b1f	OR1	0	TP1	noPNA	OR1	16S	d__Bacteria	Firmicutes	Bacilli	Thermoactinomycetales	Thermoactinomycetaceae	Shimazuella
c3a4147d030c3f2de79669da5e106b1f	OR3_PNA	0	TP3	PNA	OR3	16S	d__Bacteria	Firmicutes	Bacilli	Thermoactinomycetales	Thermoactinomycetaceae	Shimazuella
c3a4147d030c3f2de79669da5e106b1f	OR1_PNA	0	TP1	PNA	OR1	16S	d__Bacteria	Firmicutes	Bacilli	Thermoactinomycetales	Thermoactinomycetaceae	Shimazuella
c64c0ab21b5922b10f64f325e41bac2b	OR3_PNA	0	TP3	PNA	OR3	16S	d__Bacteria	Firmicutes	Bacilli	RF39	RF39	RF39
c64c0ab21b5922b10f64f325e41bac2b	OR3	0	TP3	noPNA	OR3	16S	d__Bacteria	Firmicutes	Bacilli	RF39	RF39	RF39
c64c0ab21b5922b10f64f325e41bac2b	OR2	0	TP2	noPNA	OR2	16S	d__Bacteria	Firmicutes	Bacilli	RF39	RF39	RF39
c64c0ab21b5922b10f64f325e41bac2b	OR2_PNA	0	TP2	PNA	OR2	16S	d__Bacteria	Firmicutes	Bacilli	RF39	RF39	RF39
c64c0ab21b5922b10f64f325e41bac2b	OR1	0	TP1	noPNA	OR1	16S	d__Bacteria	Firmicutes	Bacilli	RF39	RF39	RF39
c6fb38b47c0c35f3d360689e862913c8	OR2	0	TP2	noPNA	OR2	16S	d__Bacteria	Proteobacteria	Gammaproteobacteria	Burkholderiales	Oxalobacteraceae	Duganella
c6fb38b47c0c35f3d360689e862913c8	OR1	0	TP1	noPNA	OR1	16S	d__Bacteria	Proteobacteria	Gammaproteobacteria	Burkholderiales	Oxalobacteraceae	Duganella
c6fb38b47c0c35f3d360689e862913c8	OR2_PNA	0	TP2	PNA	OR2	16S	d__Bacteria	Proteobacteria	Gammaproteobacteria	Burkholderiales	Oxalobacteraceae	Duganella
c7d7c7425c518c4cc813febef7d897e7	OR2	0	TP2	noPNA	OR2	16S	d__Bacteria	Firmicutes	Clostridia	Oscillospirales	Ruminococcaceae	uncultured
c7d7c7425c518c4cc813febef7d897e7	OR2_PNA	0	TP2	PNA	OR2	16S	d__Bacteria	Firmicutes	Clostridia	Oscillospirales	Ruminococcaceae	uncultured
c7d7c7425c518c4cc813febef7d897e7	OR3_PNA	0	TP3	PNA	OR3	16S	d__Bacteria	Firmicutes	Clostridia	Oscillospirales	Ruminococcaceae	uncultured
c7d7c7425c518c4cc813febef7d897e7	OR3	0	TP3	noPNA	OR3	16S	d__Bacteria	Firmicutes	Clostridia	Oscillospirales	Ruminococcaceae	uncultured
c80ad77efd0cafb1bc0e503e40be3600	OR1_PNA	0	TP1	PNA	OR1	16S	d__Bacteria	Actinobacteriota	Actinobacteria	Frankiales	Geodermatophilaceae	Blastococcus
c80ad77efd0cafb1bc0e503e40be3600	OR3	0	TP3	noPNA	OR3	16S	d__Bacteria	Actinobacteriota	Actinobacteria	Frankiales	Geodermatophilaceae	Blastococcus
c80ad77efd0cafb1bc0e503e40be3600	OR2_PNA	0	TP2	PNA	OR2	16S	d__Bacteria	Actinobacteriota	Actinobacteria	Frankiales	Geodermatophilaceae	Blastococcus
c80ad77efd0cafb1bc0e503e40be3600	OR2	0	TP2	noPNA	OR2	16S	d__Bacteria	Actinobacteriota	Actinobacteria	Frankiales	Geodermatophilaceae	Blastococcus
c80ad77efd0cafb1bc0e503e40be3600	OR1	0	TP1	noPNA	OR1	16S	d__Bacteria	Actinobacteriota	Actinobacteria	Frankiales	Geodermatophilaceae	Blastococcus
c8b4a685c5938dfa0cc667bcb5df3cb5	OR3	0	TP3	noPNA	OR3	16S	d__Bacteria	Actinobacteriota	Actinobacteria	Micrococcales	Dermabacteraceae	Brachybacterium
c8b4a685c5938dfa0cc667bcb5df3cb5	OR1	0	TP1	noPNA	OR1	16S	d__Bacteria	Actinobacteriota	Actinobacteria	Micrococcales	Dermabacteraceae	Brachybacterium
c8b4a685c5938dfa0cc667bcb5df3cb5	OR2	0	TP2	noPNA	OR2	16S	d__Bacteria	Actinobacteriota	Actinobacteria	Micrococcales	Dermabacteraceae	Brachybacterium
c8b4a685c5938dfa0cc667bcb5df3cb5	OR1_PNA	0	TP1	PNA	OR1	16S	d__Bacteria	Actinobacteriota	Actinobacteria	Micrococcales	Dermabacteraceae	Brachybacterium
c8b4a685c5938dfa0cc667bcb5df3cb5	OR3_PNA	0	TP3	PNA	OR3	16S	d__Bacteria	Actinobacteriota	Actinobacteria	Micrococcales	Dermabacteraceae	Brachybacterium
c9ae14e846618ba41ae9cd31702ade8a	OR3	0	TP3	noPNA	OR3	16S	d__Bacteria	Actinobacteriota	Actinobacteria	Micrococcales	Micrococcaceae	Nesterenkonia
c9ae14e846618ba41ae9cd31702ade8a	OR2	0	TP2	noPNA	OR2	16S	d__Bacteria	Actinobacteriota	Actinobacteria	Micrococcales	Micrococcaceae	Nesterenkonia
c9ae14e846618ba41ae9cd31702ade8a	OR2_PNA	0	TP2	PNA	OR2	16S	d__Bacteria	Actinobacteriota	Actinobacteria	Micrococcales	Micrococcaceae	Nesterenkonia
c9ae14e846618ba41ae9cd31702ade8a	OR1_PNA	0	TP1	PNA	OR1	16S	d__Bacteria	Actinobacteriota	Actinobacteria	Micrococcales	Micrococcaceae	Nesterenkonia
c9ae14e846618ba41ae9cd31702ade8a	OR1	0	TP1	noPNA	OR1	16S	d__Bacteria	Actinobacteriota	Actinobacteria	Micrococcales	Micrococcaceae	Nesterenkonia
cae4a0f4d5d5f45c94a9c1a48d8e289f	OR1_PNA	0	TP1	PNA	OR1	16S	d__Bacteria	Firmicutes	Bacilli	Exiguobacterales	Exiguobacteraceae	Exiguobacterium
cae4a0f4d5d5f45c94a9c1a48d8e289f	OR3	0	TP3	noPNA	OR3	16S	d__Bacteria	Firmicutes	Bacilli	Exiguobacterales	Exiguobacteraceae	Exiguobacterium
cae4a0f4d5d5f45c94a9c1a48d8e289f	OR1	0	TP1	noPNA	OR1	16S	d__Bacteria	Firmicutes	Bacilli	Exiguobacterales	Exiguobacteraceae	Exiguobacterium
cae4a0f4d5d5f45c94a9c1a48d8e289f	OR3_PNA	0	TP3	PNA	OR3	16S	d__Bacteria	Firmicutes	Bacilli	Exiguobacterales	Exiguobacteraceae	Exiguobacterium
cae4a0f4d5d5f45c94a9c1a48d8e289f	OR2	0	TP2	noPNA	OR2	16S	d__Bacteria	Firmicutes	Bacilli	Exiguobacterales	Exiguobacteraceae	Exiguobacterium
cbc97f8f7378123b61156284964d43fb	OR1	0	TP1	noPNA	OR1	16S	d__Bacteria	Campilobacterota	Campylobacteria	Campylobacterales	Campylobacteraceae	Campylobacter
cbc97f8f7378123b61156284964d43fb	OR3_PNA	0	TP3	PNA	OR3	16S	d__Bacteria	Campilobacterota	Campylobacteria	Campylobacterales	Campylobacteraceae	Campylobacter
cbc97f8f7378123b61156284964d43fb	OR3	0	TP3	noPNA	OR3	16S	d__Bacteria	Campilobacterota	Campylobacteria	Campylobacterales	Campylobacteraceae	Campylobacter
cbc97f8f7378123b61156284964d43fb	OR2_PNA	0	TP2	PNA	OR2	16S	d__Bacteria	Campilobacterota	Campylobacteria	Campylobacterales	Campylobacteraceae	Campylobacter
cbc97f8f7378123b61156284964d43fb	OR2	0	TP2	noPNA	OR2	16S	d__Bacteria	Campilobacterota	Campylobacteria	Campylobacterales	Campylobacteraceae	Campylobacter
cbf52627fc3beb55a7175d50b339fb46	OR3	0	TP3	noPNA	OR3	16S	d__Bacteria	Actinobacteriota	Actinobacteria	Streptomycetales	Streptomycetaceae	Streptacidiphilus
cbf52627fc3beb55a7175d50b339fb46	OR2_PNA	0	TP2	PNA	OR2	16S	d__Bacteria	Actinobacteriota	Actinobacteria	Streptomycetales	Streptomycetaceae	Streptacidiphilus
cbf52627fc3beb55a7175d50b339fb46	OR3_PNA	0	TP3	PNA	OR3	16S	d__Bacteria	Actinobacteriota	Actinobacteria	Streptomycetales	Streptomycetaceae	Streptacidiphilus
cbf52627fc3beb55a7175d50b339fb46	OR2	0	TP2	noPNA	OR2	16S	d__Bacteria	Actinobacteriota	Actinobacteria	Streptomycetales	Streptomycetaceae	Streptacidiphilus
cbf52627fc3beb55a7175d50b339fb46	OR1	0	TP1	noPNA	OR1	16S	d__Bacteria	Actinobacteriota	Actinobacteria	Streptomycetales	Streptomycetaceae	Streptacidiphilus
cc7651468e447290a8e75bc4057abde7	OR3_PNA	0	TP3	PNA	OR3	16S	d__Bacteria	Proteobacteria	Gammaproteobacteria	Burkholderiales	Neisseriaceae	uncultured
cc7651468e447290a8e75bc4057abde7	OR3	0	TP3	noPNA	OR3	16S	d__Bacteria	Proteobacteria	Gammaproteobacteria	Burkholderiales	Neisseriaceae	uncultured
cc7651468e447290a8e75bc4057abde7	OR2_PNA	0	TP2	PNA	OR2	16S	d__Bacteria	Proteobacteria	Gammaproteobacteria	Burkholderiales	Neisseriaceae	uncultured
cc7651468e447290a8e75bc4057abde7	OR1	0	TP1	noPNA	OR1	16S	d__Bacteria	Proteobacteria	Gammaproteobacteria	Burkholderiales	Neisseriaceae	uncultured
cc7651468e447290a8e75bc4057abde7	OR2	0	TP2	noPNA	OR2	16S	d__Bacteria	Proteobacteria	Gammaproteobacteria	Burkholderiales	Neisseriaceae	uncultured
cdfe87e3b0ef9d2fcbfd3795d98da154	OR1_PNA	0	TP1	PNA	OR1	16S	d__Bacteria	Proteobacteria	Gammaproteobacteria	Burkholderiales	Gallionellaceae	Sideroxydans
cdfe87e3b0ef9d2fcbfd3795d98da154	OR3	0	TP3	noPNA	OR3	16S	d__Bacteria	Proteobacteria	Gammaproteobacteria	Burkholderiales	Gallionellaceae	Sideroxydans
cdfe87e3b0ef9d2fcbfd3795d98da154	OR2	0	TP2	noPNA	OR2	16S	d__Bacteria	Proteobacteria	Gammaproteobacteria	Burkholderiales	Gallionellaceae	Sideroxydans
cdfe87e3b0ef9d2fcbfd3795d98da154	OR1	0	TP1	noPNA	OR1	16S	d__Bacteria	Proteobacteria	Gammaproteobacteria	Burkholderiales	Gallionellaceae	Sideroxydans
cdfe87e3b0ef9d2fcbfd3795d98da154	OR2_PNA	0	TP2	PNA	OR2	16S	d__Bacteria	Proteobacteria	Gammaproteobacteria	Burkholderiales	Gallionellaceae	Sideroxydans
cf139637ade5b92ad92cea9ee316c0d7	OR1	0	TP1	noPNA	OR1	16S	d__Bacteria	Proteobacteria	Alphaproteobacteria	Caulobacterales	Caulobacteraceae	PMMR1
cf139637ade5b92ad92cea9ee316c0d7	OR2_PNA	0	TP2	PNA	OR2	16S	d__Bacteria	Proteobacteria	Alphaproteobacteria	Caulobacterales	Caulobacteraceae	PMMR1
cf139637ade5b92ad92cea9ee316c0d7	OR2	0	TP2	noPNA	OR2	16S	d__Bacteria	Proteobacteria	Alphaproteobacteria	Caulobacterales	Caulobacteraceae	PMMR1
cf139637ade5b92ad92cea9ee316c0d7	OR1_PNA	0	TP1	PNA	OR1	16S	d__Bacteria	Proteobacteria	Alphaproteobacteria	Caulobacterales	Caulobacteraceae	PMMR1
cf139637ade5b92ad92cea9ee316c0d7	OR3	0	TP3	noPNA	OR3	16S	d__Bacteria	Proteobacteria	Alphaproteobacteria	Caulobacterales	Caulobacteraceae	PMMR1
cf97d20aa63774a17c072e59e14c7ee4	OR2	0	TP2	noPNA	OR2	16S	d__Bacteria	Actinobacteriota	Actinobacteria	Corynebacteriales	Mycobacteriaceae	Mycobacterium
cf97d20aa63774a17c072e59e14c7ee4	OR2_PNA	0	TP2	PNA	OR2	16S	d__Bacteria	Actinobacteriota	Actinobacteria	Corynebacteriales	Mycobacteriaceae	Mycobacterium
cf97d20aa63774a17c072e59e14c7ee4	OR1_PNA	0	TP1	PNA	OR1	16S	d__Bacteria	Actinobacteriota	Actinobacteria	Corynebacteriales	Mycobacteriaceae	Mycobacterium
cf97d20aa63774a17c072e59e14c7ee4	OR3	0	TP3	noPNA	OR3	16S	d__Bacteria	Actinobacteriota	Actinobacteria	Corynebacteriales	Mycobacteriaceae	Mycobacterium
cf97d20aa63774a17c072e59e14c7ee4	OR1	0	TP1	noPNA	OR1	16S	d__Bacteria	Actinobacteriota	Actinobacteria	Corynebacteriales	Mycobacteriaceae	Mycobacterium
d2264093114f55ae03396e75a1c27f86	OR2	0	TP2	noPNA	OR2	16S	d__Bacteria	Spirochaetota	Spirochaetia	Spirochaetales	Spirochaetaceae	Treponema
d2264093114f55ae03396e75a1c27f86	OR3	0	TP3	noPNA	OR3	16S	d__Bacteria	Spirochaetota	Spirochaetia	Spirochaetales	Spirochaetaceae	Treponema
d2264093114f55ae03396e75a1c27f86	OR3_PNA	0	TP3	PNA	OR3	16S	d__Bacteria	Spirochaetota	Spirochaetia	Spirochaetales	Spirochaetaceae	Treponema
d2264093114f55ae03396e75a1c27f86	OR1	0	TP1	noPNA	OR1	16S	d__Bacteria	Spirochaetota	Spirochaetia	Spirochaetales	Spirochaetaceae	Treponema
d2264093114f55ae03396e75a1c27f86	OR1_PNA	0	TP1	PNA	OR1	16S	d__Bacteria	Spirochaetota	Spirochaetia	Spirochaetales	Spirochaetaceae	Treponema
d42d58c4c9c1529d3beb9823fa4b377c	OR2_PNA	0	TP2	PNA	OR2	16S	d__Bacteria	Proteobacteria	Alphaproteobacteria	Sphingomonadales	Sphingomonadaceae	Sphingopyxis
d42d58c4c9c1529d3beb9823fa4b377c	OR3_PNA	0	TP3	PNA	OR3	16S	d__Bacteria	Proteobacteria	Alphaproteobacteria	Sphingomonadales	Sphingomonadaceae	Sphingopyxis
d42d58c4c9c1529d3beb9823fa4b377c	OR2	0	TP2	noPNA	OR2	16S	d__Bacteria	Proteobacteria	Alphaproteobacteria	Sphingomonadales	Sphingomonadaceae	Sphingopyxis
d42d58c4c9c1529d3beb9823fa4b377c	OR3	0	TP3	noPNA	OR3	16S	d__Bacteria	Proteobacteria	Alphaproteobacteria	Sphingomonadales	Sphingomonadaceae	Sphingopyxis
d42d58c4c9c1529d3beb9823fa4b377c	OR1	0	TP1	noPNA	OR1	16S	d__Bacteria	Proteobacteria	Alphaproteobacteria	Sphingomonadales	Sphingomonadaceae	Sphingopyxis
d4897a9745747cdee8ea28da11a777f7	OR1	0	TP1	noPNA	OR1	16S	d__Bacteria	Proteobacteria	Alphaproteobacteria	Rhizobiales	Rhizobiaceae	Aureimonas
d4897a9745747cdee8ea28da11a777f7	OR1_PNA	0	TP1	PNA	OR1	16S	d__Bacteria	Proteobacteria	Alphaproteobacteria	Rhizobiales	Rhizobiaceae	Aureimonas
d4897a9745747cdee8ea28da11a777f7	OR2	0	TP2	noPNA	OR2	16S	d__Bacteria	Proteobacteria	Alphaproteobacteria	Rhizobiales	Rhizobiaceae	Aureimonas
d58a64f2631183d4ec57ab7c03ba9d75	OR1_PNA	0	TP1	PNA	OR1	16S	d__Bacteria	Proteobacteria	Gammaproteobacteria	Burkholderiales	Comamonadaceae	Variovorax
d58a64f2631183d4ec57ab7c03ba9d75	OR1	0	TP1	noPNA	OR1	16S	d__Bacteria	Proteobacteria	Gammaproteobacteria	Burkholderiales	Comamonadaceae	Variovorax
d58a64f2631183d4ec57ab7c03ba9d75	OR2	0	TP2	noPNA	OR2	16S	d__Bacteria	Proteobacteria	Gammaproteobacteria	Burkholderiales	Comamonadaceae	Variovorax
d5f5930e28af7aa2bb728512319a130d	OR2_PNA	0	TP2	PNA	OR2	16S	d__Bacteria	Actinobacteriota	Actinobacteria	Micrococcales	Micrococcaceae	Rothia
d5f5930e28af7aa2bb728512319a130d	OR3	0	TP3	noPNA	OR3	16S	d__Bacteria	Actinobacteriota	Actinobacteria	Micrococcales	Micrococcaceae	Rothia
d5f5930e28af7aa2bb728512319a130d	OR2	0	TP2	noPNA	OR2	16S	d__Bacteria	Actinobacteriota	Actinobacteria	Micrococcales	Micrococcaceae	Rothia
d5f5930e28af7aa2bb728512319a130d	OR1_PNA	0	TP1	PNA	OR1	16S	d__Bacteria	Actinobacteriota	Actinobacteria	Micrococcales	Micrococcaceae	Rothia
d5f5930e28af7aa2bb728512319a130d	OR1	0	TP1	noPNA	OR1	16S	d__Bacteria	Actinobacteriota	Actinobacteria	Micrococcales	Micrococcaceae	Rothia
d6162b874ee92bd3d69a30f091108043	OR1	0	TP1	noPNA	OR1	16S	d__Bacteria	Proteobacteria	Gammaproteobacteria	Burkholderiales	Neisseriaceae	Neisseria
d6162b874ee92bd3d69a30f091108043	OR3_PNA	0	TP3	PNA	OR3	16S	d__Bacteria	Proteobacteria	Gammaproteobacteria	Burkholderiales	Neisseriaceae	Neisseria
d6162b874ee92bd3d69a30f091108043	OR2	0	TP2	noPNA	OR2	16S	d__Bacteria	Proteobacteria	Gammaproteobacteria	Burkholderiales	Neisseriaceae	Neisseria
d6162b874ee92bd3d69a30f091108043	OR3	0	TP3	noPNA	OR3	16S	d__Bacteria	Proteobacteria	Gammaproteobacteria	Burkholderiales	Neisseriaceae	Neisseria
d6f1799ff9dd0beaeee8841bca0bc617	OR3	0	TP3	noPNA	OR3	16S	d__Bacteria	Fusobacteriota	Fusobacteriia	Fusobacteriales	Leptotrichiaceae	Leptotrichia
d6f1799ff9dd0beaeee8841bca0bc617	OR2	0	TP2	noPNA	OR2	16S	d__Bacteria	Fusobacteriota	Fusobacteriia	Fusobacteriales	Leptotrichiaceae	Leptotrichia
d6f1799ff9dd0beaeee8841bca0bc617	OR1	0	TP1	noPNA	OR1	16S	d__Bacteria	Fusobacteriota	Fusobacteriia	Fusobacteriales	Leptotrichiaceae	Leptotrichia
d6f1799ff9dd0beaeee8841bca0bc617	OR3_PNA	0	TP3	PNA	OR3	16S	d__Bacteria	Fusobacteriota	Fusobacteriia	Fusobacteriales	Leptotrichiaceae	Leptotrichia
d6f1799ff9dd0beaeee8841bca0bc617	OR2_PNA	0	TP2	PNA	OR2	16S	d__Bacteria	Fusobacteriota	Fusobacteriia	Fusobacteriales	Leptotrichiaceae	Leptotrichia
d723525112fa852e559c8477a6029b2e	OR3	0	TP3	noPNA	OR3	16S	d__Bacteria	Firmicutes	Clostridia	Oscillospirales	UCG-010	UCG-010
d723525112fa852e559c8477a6029b2e	OR1	0	TP1	noPNA	OR1	16S	d__Bacteria	Firmicutes	Clostridia	Oscillospirales	UCG-010	UCG-010
d723525112fa852e559c8477a6029b2e	OR3_PNA	0	TP3	PNA	OR3	16S	d__Bacteria	Firmicutes	Clostridia	Oscillospirales	UCG-010	UCG-010
d723525112fa852e559c8477a6029b2e	OR2_PNA	0	TP2	PNA	OR2	16S	d__Bacteria	Firmicutes	Clostridia	Oscillospirales	UCG-010	UCG-010
d723525112fa852e559c8477a6029b2e	OR2	0	TP2	noPNA	OR2	16S	d__Bacteria	Firmicutes	Clostridia	Oscillospirales	UCG-010	UCG-010
d8c46c24601a6534ed1a7a8651883520	OR3_PNA	0	TP3	PNA	OR3	16S	d__Bacteria	Patescibacteria	Saccharimonadia	Saccharimonadales	Saccharimonadaceae	Candidatus_Saccharimonas
d8c46c24601a6534ed1a7a8651883520	OR2	0	TP2	noPNA	OR2	16S	d__Bacteria	Patescibacteria	Saccharimonadia	Saccharimonadales	Saccharimonadaceae	Candidatus_Saccharimonas
d8c46c24601a6534ed1a7a8651883520	OR3	0	TP3	noPNA	OR3	16S	d__Bacteria	Patescibacteria	Saccharimonadia	Saccharimonadales	Saccharimonadaceae	Candidatus_Saccharimonas
d8c46c24601a6534ed1a7a8651883520	OR2_PNA	0	TP2	PNA	OR2	16S	d__Bacteria	Patescibacteria	Saccharimonadia	Saccharimonadales	Saccharimonadaceae	Candidatus_Saccharimonas
d8c46c24601a6534ed1a7a8651883520	OR1	0	TP1	noPNA	OR1	16S	d__Bacteria	Patescibacteria	Saccharimonadia	Saccharimonadales	Saccharimonadaceae	Candidatus_Saccharimonas
d9457780d30653e67214016338cb0014	OR1_PNA	0	TP1	PNA	OR1	16S	d__Bacteria	Firmicutes	Clostridia	Peptostreptococcales-Tissierellales	Anaerovoracaceae	Anaerovorax
d9457780d30653e67214016338cb0014	OR1	0	TP1	noPNA	OR1	16S	d__Bacteria	Firmicutes	Clostridia	Peptostreptococcales-Tissierellales	Anaerovoracaceae	Anaerovorax
d9457780d30653e67214016338cb0014	OR2	0	TP2	noPNA	OR2	16S	d__Bacteria	Firmicutes	Clostridia	Peptostreptococcales-Tissierellales	Anaerovoracaceae	Anaerovorax
d9457780d30653e67214016338cb0014	OR3	0	TP3	noPNA	OR3	16S	d__Bacteria	Firmicutes	Clostridia	Peptostreptococcales-Tissierellales	Anaerovoracaceae	Anaerovorax
da14fb2675091780245fd6d3f5d139d3	OR2_PNA	0	TP2	PNA	OR2	16S	d__Bacteria	Fusobacteriota	Fusobacteriia	Fusobacteriales	Leptotrichiaceae	Streptobacillus
da14fb2675091780245fd6d3f5d139d3	OR3	0	TP3	noPNA	OR3	16S	d__Bacteria	Fusobacteriota	Fusobacteriia	Fusobacteriales	Leptotrichiaceae	Streptobacillus
da14fb2675091780245fd6d3f5d139d3	OR1_PNA	0	TP1	PNA	OR1	16S	d__Bacteria	Fusobacteriota	Fusobacteriia	Fusobacteriales	Leptotrichiaceae	Streptobacillus
da14fb2675091780245fd6d3f5d139d3	OR1	0	TP1	noPNA	OR1	16S	d__Bacteria	Fusobacteriota	Fusobacteriia	Fusobacteriales	Leptotrichiaceae	Streptobacillus
da14fb2675091780245fd6d3f5d139d3	OR3_PNA	0	TP3	PNA	OR3	16S	d__Bacteria	Fusobacteriota	Fusobacteriia	Fusobacteriales	Leptotrichiaceae	Streptobacillus
dbf9a425debc3db3c6babd4cfd31369f	OR3	0	TP3	noPNA	OR3	16S	d__Bacteria	Proteobacteria	Gammaproteobacteria	Xanthomonadales	Xanthomonadaceae	Stenotrophomonas
dbf9a425debc3db3c6babd4cfd31369f	OR1	0	TP1	noPNA	OR1	16S	d__Bacteria	Proteobacteria	Gammaproteobacteria	Xanthomonadales	Xanthomonadaceae	Stenotrophomonas
dbf9a425debc3db3c6babd4cfd31369f	OR2	0	TP2	noPNA	OR2	16S	d__Bacteria	Proteobacteria	Gammaproteobacteria	Xanthomonadales	Xanthomonadaceae	Stenotrophomonas
dbf9a425debc3db3c6babd4cfd31369f	OR1_PNA	0	TP1	PNA	OR1	16S	d__Bacteria	Proteobacteria	Gammaproteobacteria	Xanthomonadales	Xanthomonadaceae	Stenotrophomonas
dc2425330aba6d63d00a08bd22785599	OR1	0	TP1	noPNA	OR1	16S	d__Bacteria	Proteobacteria	Alphaproteobacteria	Caulobacterales	Caulobacteraceae	Asticcacaulis
dc2425330aba6d63d00a08bd22785599	OR2	0	TP2	noPNA	OR2	16S	d__Bacteria	Proteobacteria	Alphaproteobacteria	Caulobacterales	Caulobacteraceae	Asticcacaulis
dc2425330aba6d63d00a08bd22785599	OR3_PNA	0	TP3	PNA	OR3	16S	d__Bacteria	Proteobacteria	Alphaproteobacteria	Caulobacterales	Caulobacteraceae	Asticcacaulis
dc2425330aba6d63d00a08bd22785599	OR2_PNA	0	TP2	PNA	OR2	16S	d__Bacteria	Proteobacteria	Alphaproteobacteria	Caulobacterales	Caulobacteraceae	Asticcacaulis
dc2425330aba6d63d00a08bd22785599	OR3	0	TP3	noPNA	OR3	16S	d__Bacteria	Proteobacteria	Alphaproteobacteria	Caulobacterales	Caulobacteraceae	Asticcacaulis
de49db4bd19d494f7aff353a7a1b8c2b	OR2_PNA	0	TP2	PNA	OR2	16S	d__Bacteria	Proteobacteria	Alphaproteobacteria	Rhizobiales	Beijerinckiaceae	1174-901-12
de49db4bd19d494f7aff353a7a1b8c2b	OR2	0	TP2	noPNA	OR2	16S	d__Bacteria	Proteobacteria	Alphaproteobacteria	Rhizobiales	Beijerinckiaceae	1174-901-12
de49db4bd19d494f7aff353a7a1b8c2b	OR1_PNA	0	TP1	PNA	OR1	16S	d__Bacteria	Proteobacteria	Alphaproteobacteria	Rhizobiales	Beijerinckiaceae	1174-901-12
de49db4bd19d494f7aff353a7a1b8c2b	OR1	0	TP1	noPNA	OR1	16S	d__Bacteria	Proteobacteria	Alphaproteobacteria	Rhizobiales	Beijerinckiaceae	1174-901-12
de49db4bd19d494f7aff353a7a1b8c2b	OR3	0	TP3	noPNA	OR3	16S	d__Bacteria	Proteobacteria	Alphaproteobacteria	Rhizobiales	Beijerinckiaceae	1174-901-12
df15aa7f9d1daa7d8d2dff8f7f895798	OR2	0	TP2	noPNA	OR2	16S	d__Bacteria	Actinobacteriota	Actinobacteria	Micrococcales	Micrococcaceae	Micrococcus
df15aa7f9d1daa7d8d2dff8f7f895798	OR3	0	TP3	noPNA	OR3	16S	d__Bacteria	Actinobacteriota	Actinobacteria	Micrococcales	Micrococcaceae	Micrococcus
df15aa7f9d1daa7d8d2dff8f7f895798	OR1	0	TP1	noPNA	OR1	16S	d__Bacteria	Actinobacteriota	Actinobacteria	Micrococcales	Micrococcaceae	Micrococcus
e30a622428d2ac6129deb8f4aef38578	OR3_PNA	0	TP3	PNA	OR3	16S	d__Bacteria	Actinobacteriota	Actinobacteria	Actinomycetales	Actinomycetaceae	Actinomyces
e30a622428d2ac6129deb8f4aef38578	OR2	0	TP2	noPNA	OR2	16S	d__Bacteria	Actinobacteriota	Actinobacteria	Actinomycetales	Actinomycetaceae	Actinomyces
e30a622428d2ac6129deb8f4aef38578	OR1	0	TP1	noPNA	OR1	16S	d__Bacteria	Actinobacteriota	Actinobacteria	Actinomycetales	Actinomycetaceae	Actinomyces
e30a622428d2ac6129deb8f4aef38578	OR3	0	TP3	noPNA	OR3	16S	d__Bacteria	Actinobacteriota	Actinobacteria	Actinomycetales	Actinomycetaceae	Actinomyces
e56a516d2f85de0d9be3caa292b62961	OR1_PNA	0	TP1	PNA	OR1	16S	d__Bacteria	Actinobacteriota	Actinobacteria	Micrococcales	Micrococcaceae	Arthrobacter
e56a516d2f85de0d9be3caa292b62961	OR1	0	TP1	noPNA	OR1	16S	d__Bacteria	Actinobacteriota	Actinobacteria	Micrococcales	Micrococcaceae	Arthrobacter
e56a516d2f85de0d9be3caa292b62961	OR3	0	TP3	noPNA	OR3	16S	d__Bacteria	Actinobacteriota	Actinobacteria	Micrococcales	Micrococcaceae	Arthrobacter
e56a516d2f85de0d9be3caa292b62961	OR2_PNA	0	TP2	PNA	OR2	16S	d__Bacteria	Actinobacteriota	Actinobacteria	Micrococcales	Micrococcaceae	Arthrobacter
e56a516d2f85de0d9be3caa292b62961	OR2	0	TP2	noPNA	OR2	16S	d__Bacteria	Actinobacteriota	Actinobacteria	Micrococcales	Micrococcaceae	Arthrobacter
e74708e6dca09e7ba58a39e140db8532	OR3_PNA	0	TP3	PNA	OR3	16S	d__Bacteria	Actinobacteriota	Actinobacteria	Frankiales	Geodermatophilaceae	Geodermatophilus
e74708e6dca09e7ba58a39e140db8532	OR2_PNA	0	TP2	PNA	OR2	16S	d__Bacteria	Actinobacteriota	Actinobacteria	Frankiales	Geodermatophilaceae	Geodermatophilus
e74708e6dca09e7ba58a39e140db8532	OR3	0	TP3	noPNA	OR3	16S	d__Bacteria	Actinobacteriota	Actinobacteria	Frankiales	Geodermatophilaceae	Geodermatophilus
e74708e6dca09e7ba58a39e140db8532	OR2	0	TP2	noPNA	OR2	16S	d__Bacteria	Actinobacteriota	Actinobacteria	Frankiales	Geodermatophilaceae	Geodermatophilus
e74708e6dca09e7ba58a39e140db8532	OR1	0	TP1	noPNA	OR1	16S	d__Bacteria	Actinobacteriota	Actinobacteria	Frankiales	Geodermatophilaceae	Geodermatophilus
e91fba6ea1f57602a191d64cfba2d1f1	OR3_PNA	0	TP3	PNA	OR3	16S	d__Bacteria	Proteobacteria	Gammaproteobacteria	Burkholderiales	Burkholderiaceae	Burkholderia-Caballeronia-Paraburkholderia
e91fba6ea1f57602a191d64cfba2d1f1	OR3	0	TP3	noPNA	OR3	16S	d__Bacteria	Proteobacteria	Gammaproteobacteria	Burkholderiales	Burkholderiaceae	Burkholderia-Caballeronia-Paraburkholderia
e91fba6ea1f57602a191d64cfba2d1f1	OR2	0	TP2	noPNA	OR2	16S	d__Bacteria	Proteobacteria	Gammaproteobacteria	Burkholderiales	Burkholderiaceae	Burkholderia-Caballeronia-Paraburkholderia
e91fba6ea1f57602a191d64cfba2d1f1	OR2_PNA	0	TP2	PNA	OR2	16S	d__Bacteria	Proteobacteria	Gammaproteobacteria	Burkholderiales	Burkholderiaceae	Burkholderia-Caballeronia-Paraburkholderia
e91fba6ea1f57602a191d64cfba2d1f1	OR1	0	TP1	noPNA	OR1	16S	d__Bacteria	Proteobacteria	Gammaproteobacteria	Burkholderiales	Burkholderiaceae	Burkholderia-Caballeronia-Paraburkholderia
e93a0f706429bd821df13d161f1467a0	OR2	0	TP2	noPNA	OR2	16S	d__Bacteria	Proteobacteria	Gammaproteobacteria	Burkholderiales	Hydrogenophilaceae	Hydrogenophilus
e93a0f706429bd821df13d161f1467a0	OR1	0	TP1	noPNA	OR1	16S	d__Bacteria	Proteobacteria	Gammaproteobacteria	Burkholderiales	Hydrogenophilaceae	Hydrogenophilus
e93a0f706429bd821df13d161f1467a0	OR1_PNA	0	TP1	PNA	OR1	16S	d__Bacteria	Proteobacteria	Gammaproteobacteria	Burkholderiales	Hydrogenophilaceae	Hydrogenophilus
e93a0f706429bd821df13d161f1467a0	OR3_PNA	0	TP3	PNA	OR3	16S	d__Bacteria	Proteobacteria	Gammaproteobacteria	Burkholderiales	Hydrogenophilaceae	Hydrogenophilus
e93a0f706429bd821df13d161f1467a0	OR3	0	TP3	noPNA	OR3	16S	d__Bacteria	Proteobacteria	Gammaproteobacteria	Burkholderiales	Hydrogenophilaceae	Hydrogenophilus
e971daec489ced8955972537e3e8ed16	OR2_PNA	0	TP2	PNA	OR2	16S	d__Bacteria	Proteobacteria	Gammaproteobacteria	Burkholderiales	Methylophilaceae	Methylophilus
e971daec489ced8955972537e3e8ed16	OR3	0	TP3	noPNA	OR3	16S	d__Bacteria	Proteobacteria	Gammaproteobacteria	Burkholderiales	Methylophilaceae	Methylophilus
e971daec489ced8955972537e3e8ed16	OR2	0	TP2	noPNA	OR2	16S	d__Bacteria	Proteobacteria	Gammaproteobacteria	Burkholderiales	Methylophilaceae	Methylophilus
e971daec489ced8955972537e3e8ed16	OR1_PNA	0	TP1	PNA	OR1	16S	d__Bacteria	Proteobacteria	Gammaproteobacteria	Burkholderiales	Methylophilaceae	Methylophilus
e971daec489ced8955972537e3e8ed16	OR1	0	TP1	noPNA	OR1	16S	d__Bacteria	Proteobacteria	Gammaproteobacteria	Burkholderiales	Methylophilaceae	Methylophilus
ed63b96cb0fbf49673f0e36bcc47d15d	OR3_PNA	0	TP3	PNA	OR3	16S	d__Bacteria	Bacteroidota	Bacteroidia	Bacteroidales	F082	F082
ed63b96cb0fbf49673f0e36bcc47d15d	OR2	0	TP2	noPNA	OR2	16S	d__Bacteria	Bacteroidota	Bacteroidia	Bacteroidales	F082	F082
ed63b96cb0fbf49673f0e36bcc47d15d	OR1	0	TP1	noPNA	OR1	16S	d__Bacteria	Bacteroidota	Bacteroidia	Bacteroidales	F082	F082
ed63b96cb0fbf49673f0e36bcc47d15d	OR3	0	TP3	noPNA	OR3	16S	d__Bacteria	Bacteroidota	Bacteroidia	Bacteroidales	F082	F082
ed63b96cb0fbf49673f0e36bcc47d15d	OR2_PNA	0	TP2	PNA	OR2	16S	d__Bacteria	Bacteroidota	Bacteroidia	Bacteroidales	F082	F082
edb56e732cd7bb8cc7386afa47d3f424	OR2	0	TP2	noPNA	OR2	16S	d__Bacteria	Actinobacteriota	Actinobacteria	Micrococcales	Intrasporangiaceae	uncultured
edb56e732cd7bb8cc7386afa47d3f424	OR3	0	TP3	noPNA	OR3	16S	d__Bacteria	Actinobacteriota	Actinobacteria	Micrococcales	Intrasporangiaceae	uncultured
edb56e732cd7bb8cc7386afa47d3f424	OR2_PNA	0	TP2	PNA	OR2	16S	d__Bacteria	Actinobacteriota	Actinobacteria	Micrococcales	Intrasporangiaceae	uncultured
edb56e732cd7bb8cc7386afa47d3f424	OR3_PNA	0	TP3	PNA	OR3	16S	d__Bacteria	Actinobacteriota	Actinobacteria	Micrococcales	Intrasporangiaceae	uncultured
edb56e732cd7bb8cc7386afa47d3f424	OR1	0	TP1	noPNA	OR1	16S	d__Bacteria	Actinobacteriota	Actinobacteria	Micrococcales	Intrasporangiaceae	uncultured
ee66bbb084ffaf47c327e8ec1087dd84	OR1	0	TP1	noPNA	OR1	16S	d__Bacteria	Actinobacteriota	Actinobacteria	Kineosporiales	Kineosporiaceae	Kineococcus
ef22bd4bb325660a453add1c30a81aed	OR1	0	TP1	noPNA	OR1	16S	d__Bacteria	Firmicutes	Clostridia	Peptostreptococcales-Tissierellales	Peptostreptococcales-Tissierellales	Tissierella
ef22bd4bb325660a453add1c30a81aed	OR2	0	TP2	noPNA	OR2	16S	d__Bacteria	Firmicutes	Clostridia	Peptostreptococcales-Tissierellales	Peptostreptococcales-Tissierellales	Tissierella
ef22bd4bb325660a453add1c30a81aed	OR2_PNA	0	TP2	PNA	OR2	16S	d__Bacteria	Firmicutes	Clostridia	Peptostreptococcales-Tissierellales	Peptostreptococcales-Tissierellales	Tissierella
ef22bd4bb325660a453add1c30a81aed	OR1_PNA	0	TP1	PNA	OR1	16S	d__Bacteria	Firmicutes	Clostridia	Peptostreptococcales-Tissierellales	Peptostreptococcales-Tissierellales	Tissierella
ef22bd4bb325660a453add1c30a81aed	OR3	0	TP3	noPNA	OR3	16S	d__Bacteria	Firmicutes	Clostridia	Peptostreptococcales-Tissierellales	Peptostreptococcales-Tissierellales	Tissierella
efb2a6349a00f93b22cf0a30af5dc140	OR3	0	TP3	noPNA	OR3	16S	d__Bacteria	Actinobacteriota	Thermoleophilia	Gaiellales	Gaiellaceae	Gaiella
efb2a6349a00f93b22cf0a30af5dc140	OR2	0	TP2	noPNA	OR2	16S	d__Bacteria	Actinobacteriota	Thermoleophilia	Gaiellales	Gaiellaceae	Gaiella
efb2a6349a00f93b22cf0a30af5dc140	OR1_PNA	0	TP1	PNA	OR1	16S	d__Bacteria	Actinobacteriota	Thermoleophilia	Gaiellales	Gaiellaceae	Gaiella
efb2a6349a00f93b22cf0a30af5dc140	OR1	0	TP1	noPNA	OR1	16S	d__Bacteria	Actinobacteriota	Thermoleophilia	Gaiellales	Gaiellaceae	Gaiella
efb2a6349a00f93b22cf0a30af5dc140	OR2_PNA	0	TP2	PNA	OR2	16S	d__Bacteria	Actinobacteriota	Thermoleophilia	Gaiellales	Gaiellaceae	Gaiella
f005aa52966da77660a9706138000f1f	OR1_PNA	0	TP1	PNA	OR1	16S	d__Bacteria	Proteobacteria	Alphaproteobacteria	Sphingomonadales	Sphingomonadaceae	Sphingobium
f005aa52966da77660a9706138000f1f	OR1	0	TP1	noPNA	OR1	16S	d__Bacteria	Proteobacteria	Alphaproteobacteria	Sphingomonadales	Sphingomonadaceae	Sphingobium
f1c1b9bd41e8db9d7ca99ce7941c8948	OR1	0	TP1	noPNA	OR1	16S	d__Bacteria	Bacteroidota	Bacteroidia	Bacteroidales	Prevotellaceae	Alloprevotella
f1c1b9bd41e8db9d7ca99ce7941c8948	OR3	0	TP3	noPNA	OR3	16S	d__Bacteria	Bacteroidota	Bacteroidia	Bacteroidales	Prevotellaceae	Alloprevotella
f1c1b9bd41e8db9d7ca99ce7941c8948	OR3_PNA	0	TP3	PNA	OR3	16S	d__Bacteria	Bacteroidota	Bacteroidia	Bacteroidales	Prevotellaceae	Alloprevotella
f1c1b9bd41e8db9d7ca99ce7941c8948	OR2	0	TP2	noPNA	OR2	16S	d__Bacteria	Bacteroidota	Bacteroidia	Bacteroidales	Prevotellaceae	Alloprevotella
f2c698df695cee9fcd184efa38c4706e	OR1	0	TP1	noPNA	OR1	16S	d__Bacteria	Proteobacteria	Gammaproteobacteria	Burkholderiales	Rhodocyclaceae	Dechloromonas
f2c698df695cee9fcd184efa38c4706e	OR1_PNA	0	TP1	PNA	OR1	16S	d__Bacteria	Proteobacteria	Gammaproteobacteria	Burkholderiales	Rhodocyclaceae	Dechloromonas
f37bd3d735b5c819191a926a0e74ae56	OR2_PNA	0	TP2	PNA	OR2	16S	d__Bacteria	Proteobacteria	Gammaproteobacteria	Burkholderiales	Oxalobacteraceae	Herminiimonas
f37bd3d735b5c819191a926a0e74ae56	OR2	0	TP2	noPNA	OR2	16S	d__Bacteria	Proteobacteria	Gammaproteobacteria	Burkholderiales	Oxalobacteraceae	Herminiimonas
f37bd3d735b5c819191a926a0e74ae56	OR3_PNA	0	TP3	PNA	OR3	16S	d__Bacteria	Proteobacteria	Gammaproteobacteria	Burkholderiales	Oxalobacteraceae	Herminiimonas
f37bd3d735b5c819191a926a0e74ae56	OR1	0	TP1	noPNA	OR1	16S	d__Bacteria	Proteobacteria	Gammaproteobacteria	Burkholderiales	Oxalobacteraceae	Herminiimonas
f37bd3d735b5c819191a926a0e74ae56	OR3	0	TP3	noPNA	OR3	16S	d__Bacteria	Proteobacteria	Gammaproteobacteria	Burkholderiales	Oxalobacteraceae	Herminiimonas
f4b5186d866eb776d4efa68b58fa9fa5	OR3_PNA	0	TP3	PNA	OR3	16S	d__Bacteria	Proteobacteria	Gammaproteobacteria	Enterobacterales	Enterobacteriaceae	Enterobacter
f4b5186d866eb776d4efa68b58fa9fa5	OR1	0	TP1	noPNA	OR1	16S	d__Bacteria	Proteobacteria	Gammaproteobacteria	Enterobacterales	Enterobacteriaceae	Enterobacter
f4b5186d866eb776d4efa68b58fa9fa5	OR3	0	TP3	noPNA	OR3	16S	d__Bacteria	Proteobacteria	Gammaproteobacteria	Enterobacterales	Enterobacteriaceae	Enterobacter
f4b5186d866eb776d4efa68b58fa9fa5	OR2	0	TP2	noPNA	OR2	16S	d__Bacteria	Proteobacteria	Gammaproteobacteria	Enterobacterales	Enterobacteriaceae	Enterobacter
f58e9c67b01d897a54333c419ba7cdf7	OR2	0	TP2	noPNA	OR2	16S	d__Bacteria	Actinobacteriota	Actinobacteria	Micromonosporales	Micromonosporaceae	Actinoplanes
f58e9c67b01d897a54333c419ba7cdf7	OR3	0	TP3	noPNA	OR3	16S	d__Bacteria	Actinobacteriota	Actinobacteria	Micromonosporales	Micromonosporaceae	Actinoplanes
f58e9c67b01d897a54333c419ba7cdf7	OR1	0	TP1	noPNA	OR1	16S	d__Bacteria	Actinobacteriota	Actinobacteria	Micromonosporales	Micromonosporaceae	Actinoplanes
f58e9c67b01d897a54333c419ba7cdf7	OR1_PNA	0	TP1	PNA	OR1	16S	d__Bacteria	Actinobacteriota	Actinobacteria	Micromonosporales	Micromonosporaceae	Actinoplanes
f64eba5a78db296ce9bd36666e367aff	OR3	0	TP3	noPNA	OR3	16S	d__Bacteria	Proteobacteria	Alphaproteobacteria	Reyranellales	Reyranellaceae	Reyranella
f64eba5a78db296ce9bd36666e367aff	OR1	0	TP1	noPNA	OR1	16S	d__Bacteria	Proteobacteria	Alphaproteobacteria	Reyranellales	Reyranellaceae	Reyranella
f64eba5a78db296ce9bd36666e367aff	OR2_PNA	0	TP2	PNA	OR2	16S	d__Bacteria	Proteobacteria	Alphaproteobacteria	Reyranellales	Reyranellaceae	Reyranella
f64eba5a78db296ce9bd36666e367aff	OR1_PNA	0	TP1	PNA	OR1	16S	d__Bacteria	Proteobacteria	Alphaproteobacteria	Reyranellales	Reyranellaceae	Reyranella
f64eba5a78db296ce9bd36666e367aff	OR2	0	TP2	noPNA	OR2	16S	d__Bacteria	Proteobacteria	Alphaproteobacteria	Reyranellales	Reyranellaceae	Reyranella
f78087badea3014e22a5bbcc020c91bb	OR3	0	TP3	noPNA	OR3	16S	d__Bacteria	Patescibacteria	Microgenomatia	Candidatus_Pacebacteria	Candidatus_Pacebacteria	Candidatus_Pacebacteria
f78087badea3014e22a5bbcc020c91bb	OR2	0	TP2	noPNA	OR2	16S	d__Bacteria	Patescibacteria	Microgenomatia	Candidatus_Pacebacteria	Candidatus_Pacebacteria	Candidatus_Pacebacteria
f78087badea3014e22a5bbcc020c91bb	OR1	0	TP1	noPNA	OR1	16S	d__Bacteria	Patescibacteria	Microgenomatia	Candidatus_Pacebacteria	Candidatus_Pacebacteria	Candidatus_Pacebacteria
f78087badea3014e22a5bbcc020c91bb	OR2_PNA	0	TP2	PNA	OR2	16S	d__Bacteria	Patescibacteria	Microgenomatia	Candidatus_Pacebacteria	Candidatus_Pacebacteria	Candidatus_Pacebacteria
f78087badea3014e22a5bbcc020c91bb	OR3_PNA	0	TP3	PNA	OR3	16S	d__Bacteria	Patescibacteria	Microgenomatia	Candidatus_Pacebacteria	Candidatus_Pacebacteria	Candidatus_Pacebacteria
f7cc1eb14307e320b96ae17afced5b48	OR2	0	TP2	noPNA	OR2	16S	d__Bacteria	Proteobacteria	Gammaproteobacteria	Legionellales	Legionellaceae	Legionella
f7cc1eb14307e320b96ae17afced5b48	OR2_PNA	0	TP2	PNA	OR2	16S	d__Bacteria	Proteobacteria	Gammaproteobacteria	Legionellales	Legionellaceae	Legionella
f7cc1eb14307e320b96ae17afced5b48	OR3	0	TP3	noPNA	OR3	16S	d__Bacteria	Proteobacteria	Gammaproteobacteria	Legionellales	Legionellaceae	Legionella
f7cc1eb14307e320b96ae17afced5b48	OR1_PNA	0	TP1	PNA	OR1	16S	d__Bacteria	Proteobacteria	Gammaproteobacteria	Legionellales	Legionellaceae	Legionella
f7cc1eb14307e320b96ae17afced5b48	OR1	0	TP1	noPNA	OR1	16S	d__Bacteria	Proteobacteria	Gammaproteobacteria	Legionellales	Legionellaceae	Legionella
faafd17eae08ef7920dc5cfe7e463114	OR2_PNA	0	TP2	PNA	OR2	16S	d__Bacteria	Proteobacteria	Gammaproteobacteria	Pasteurellales	Pasteurellaceae	Haemophilus
faafd17eae08ef7920dc5cfe7e463114	OR3	0	TP3	noPNA	OR3	16S	d__Bacteria	Proteobacteria	Gammaproteobacteria	Pasteurellales	Pasteurellaceae	Haemophilus
faafd17eae08ef7920dc5cfe7e463114	OR1	0	TP1	noPNA	OR1	16S	d__Bacteria	Proteobacteria	Gammaproteobacteria	Pasteurellales	Pasteurellaceae	Haemophilus
fb5dde8783f57e7ec16536c4f807097c	OR3	0	TP3	noPNA	OR3	16S	d__Bacteria	Firmicutes	Bacilli	Lactobacillales	Lactobacillaceae	Lactobacillus
fb5dde8783f57e7ec16536c4f807097c	OR2	0	TP2	noPNA	OR2	16S	d__Bacteria	Firmicutes	Bacilli	Lactobacillales	Lactobacillaceae	Lactobacillus
fb5dde8783f57e7ec16536c4f807097c	OR1	0	TP1	noPNA	OR1	16S	d__Bacteria	Firmicutes	Bacilli	Lactobacillales	Lactobacillaceae	Lactobacillus
fcdbe8c993b036a6bca59aa878994b46	OR3_PNA	0	TP3	PNA	OR3	16S	d__Bacteria	Proteobacteria	Gammaproteobacteria	Burkholderiales	Rhodocyclaceae	Zoogloea
fcdbe8c993b036a6bca59aa878994b46	OR1	0	TP1	noPNA	OR1	16S	d__Bacteria	Proteobacteria	Gammaproteobacteria	Burkholderiales	Rhodocyclaceae	Zoogloea
fcdbe8c993b036a6bca59aa878994b46	OR2	0	TP2	noPNA	OR2	16S	d__Bacteria	Proteobacteria	Gammaproteobacteria	Burkholderiales	Rhodocyclaceae	Zoogloea
fcdbe8c993b036a6bca59aa878994b46	OR2_PNA	0	TP2	PNA	OR2	16S	d__Bacteria	Proteobacteria	Gammaproteobacteria	Burkholderiales	Rhodocyclaceae	Zoogloea
fcdbe8c993b036a6bca59aa878994b46	OR3	0	TP3	noPNA	OR3	16S	d__Bacteria	Proteobacteria	Gammaproteobacteria	Burkholderiales	Rhodocyclaceae	Zoogloea
fd512d57e372d14ddb3bd75049e6e81d	OR2	0	TP2	noPNA	OR2	16S	d__Bacteria	Bacteroidota	Bacteroidia	Chitinophagales	Chitinophagaceae	Aurantisolimonas
fd512d57e372d14ddb3bd75049e6e81d	OR1	0	TP1	noPNA	OR1	16S	d__Bacteria	Bacteroidota	Bacteroidia	Chitinophagales	Chitinophagaceae	Aurantisolimonas
fd512d57e372d14ddb3bd75049e6e81d	OR1_PNA	0	TP1	PNA	OR1	16S	d__Bacteria	Bacteroidota	Bacteroidia	Chitinophagales	Chitinophagaceae	Aurantisolimonas
fd512d57e372d14ddb3bd75049e6e81d	OR2_PNA	0	TP2	PNA	OR2	16S	d__Bacteria	Bacteroidota	Bacteroidia	Chitinophagales	Chitinophagaceae	Aurantisolimonas
fd512d57e372d14ddb3bd75049e6e81d	OR3	0	TP3	noPNA	OR3	16S	d__Bacteria	Bacteroidota	Bacteroidia	Chitinophagales	Chitinophagaceae	Aurantisolimonas
fe6f5d3a71e50a2ae0a96f2c7a2bb702	OR1	0	TP1	noPNA	OR1	16S	d__Bacteria	Proteobacteria	Gammaproteobacteria	Enterobacterales	Yersiniaceae	Serratia
fe6f5d3a71e50a2ae0a96f2c7a2bb702	OR2_PNA	0	TP2	PNA	OR2	16S	d__Bacteria	Proteobacteria	Gammaproteobacteria	Enterobacterales	Yersiniaceae	Serratia
fe6f5d3a71e50a2ae0a96f2c7a2bb702	OR2	0	TP2	noPNA	OR2	16S	d__Bacteria	Proteobacteria	Gammaproteobacteria	Enterobacterales	Yersiniaceae	Serratia
