# Supplementary material for: Clearing the Noise: Seasonal Dynamics of Endophytic Bacteria in Fagus sylvatica Leaves Revealed by Application of PNA Clamps
Source: Physiol Plant. 2026 Apr 26;178:e70897. doi: 10.1111/ppl.70897 (PMC13110927; doi:10.1111/ppl.70897)
Supplement: Supplementary file 7 — Table S5: ASVs at the genus level among the three time points. [file PPL-178-e70897-s006.xlsx]

## Sheet: Tabelle1
Table S5: ASVs at the genus level among the three time points
Genus	TP1	TP2	TP3
Pseudomonas	29	24	33
Staphylococcus	11	8	4
uncultured	10	1	5
Candidatus_Uzinura	7	5	2
F082	7	0	0
Acinetobacter	6	10	15
Corynebacterium	6	4	2
Streptococcus	6	2	1
Klebsiella	5	3	0
Prevotella	5	1	0
Erwinia	5	3	2
Massilia	5	14	45
Bacillus	5	6	13
Enterobacter	5	3	0
Paracoccus	4	0	0
Arsenophonus	3	0	0
Sphingomonas	3	14	43
Achromobacter	3	3	1
Candidatus_Saccharimonas	3	0	0
Enhydrobacter	3	0	2
Lawsonella	3	1	1
Flavobacterium	3	1	1
Methylobacterium-Methylorubrum	3	4	14
Chryseobacterium	3	1	1
Allorhizobium-Neorhizobium-Pararhizobium-Rhizobium	3	1	10
Pectobacterium	3	1	1
Kineococcus	3	8	13
Serratia	2	0	2
Actinomyces	2	1	0
[Eubacterium]_coprostanoligenes_group	2	0	0
NK4A214_group	2	0	0
RF39	2	0	0
Muribaculaceae	2	0	0
Rikenellaceae_RC9_gut_group	2	0	0
Brevundimonas	2	0	2
Citrobacter	2	1	0
Lactococcus	2	1	1
Kocuria	2	0	0
Granulicella	2	0	0
Gardnerella	2	0	0
Brevibacillus	2	0	0
Duganella	2	0	7
Raoultella	2	0	0
Phenylobacterium	2	5	3
Anaerococcus	2	1	2
Paenibacillus	2	0	3
Rhodanobacter	2	0	0
Pseudoxanthomonas	2	0	2
Pantoea	2	0	4
Finegoldia	2	0	1
Candidatus_Pacebacteria	1	0	0
Geodermatophilus	1	0	0
Absconditabacteriales_(SR1)	1	0	0
Bacteroidetes_BD2-2	1	0	0
Curtobacterium	1	2	2
Micrococcus	1	1	1
Weissella	1	3	1
Aeromonas	1	0	0
Ruminococcus	1	0	0
Sphingopyxis	1	0	0
UCG-004	1	0	0
Gemella	1	2	0
Turicella	1	1	0
Herminiimonas	1	0	0
Parafilimonas	1	0	0
Neisseria	1	1	0
Kineosporia	1	0	2
Sphingobacterium	1	1	0
Rhodococcus	1	0	0
Thermicanus	1	0	0
Wolbachia	1	2	2
Roseomonas	1	0	7
Domibacillus	1	0	0
Marmoricola	1	1	2
Incertae_Sedis	1	0	2
KD4-96	1	0	0
Hydrogenophaga	1	0	0
Vulcaniibacterium	1	0	0
Streptacidiphilus	1	0	0
Lactobacillus	1	1	1
Granulicatella	1	1	0
Prevotellaceae_UCG-003	1	0	0
Leptothrix	1	0	0
Haemophilus	1	0	1
Romboutsia	1	0	2
Actinomycetospora	1	0	3
Alloprevotella	1	2	0
UCG-010	1	0	0
Leptotrichia	1	0	0
Campylobacter	1	0	0
Burkholderia-Caballeronia-Paraburkholderia	1	0	0
Pedobacter	1	0	3
Ramlibacter	1	0	0
Thermomonas	1	0	0
Leuconostoc	1	1	0
Clostridium_sensu_stricto_1	1	1	0
Cryobacterium	1	2	0
Mucilaginibacter	1	0	0
Candidatus_Cardinium	1	5	0
Streptomyces	1	1	2
Acidibacter	1	0	0
KF-JG30-C25	1	0	0
Nocardioides	1	3	12
Buchnera	1	0	0
Asticcacaulis	1	0	0
Hymenobacter	1	18	28
Glutamicibacter	1	0	0
Zoogloea	1	0	0
Dechloromonas	0	35	15
Sphingobium	0	19	5
Rhodobacter	0	6	4
Candidatus_Portiera	0	2	0
Aureimonas	0	3	6
Bradyrhizobium	0	5	4
Klenkia	0	3	6
Porphyromonas	0	3	0
Sodalis	0	2	0
Stenotrophomonas	0	4	5
Planifilum	0	1	0
Comamonas	0	1	0
Brachybacterium	0	1	0
Hydrogenophilus	0	1	0
Sphaerotilus	0	1	0
P3OB-42	0	3	1
Acidiphilium	0	1	3
Leifsonia	0	2	2
Acidovorax	0	2	5
Variovorax	0	2	8
Pelomonas	0	1	3
Aerococcus	0	1	0
Modestobacter	0	1	2
Schlegelella	0	1	0
Saccharopolyspora	0	1	0
Xanthomonas	0	2	2
Azospirillum	0	1	0
Brevibacterium	0	1	1
Quadrisphaera	0	1	1
Anaerovorax	0	1	1
67-14	0	1	0
Geobacillus	0	1	0
Shimazuella	0	1	0
Gallionella	0	1	0
Dermacoccus	0	1	1
Delftia	0	1	0
Capnocytophaga	0	1	0
Exiguobacterium	0	1	0
Actinoplanes	0	1	1
Treponema	0	1	0
Solirubrobacter	0	1	0
Tumebacillus	0	1	0
Frondihabitans	0	0	2
Novosphingobium	0	0	4
Ellin6055	0	0	1
Amnibacterium	0	0	2
Ralstonia	0	0	2
Reyranella	0	0	2
Spirosoma	0	0	3
Arthrobacter	0	0	1
Aeromicrobium	0	0	2
Blastococcus	0	0	2
Bdellovibrio	0	0	2
Rheinheimera	0	0	1
Oligoflexus	0	0	1
1174-901-12	0	0	4
Longimicrobiaceae	0	0	2
Sideroxydans	0	0	1
Nesterenkonia	0	0	2
Paeniclostridium	0	0	2
Rhizobacter	0	0	3
Devosia	0	0	1
Bryobacter	0	0	1
Carnobacterium	0	0	1
Alcaligenes	0	0	1
Luteimonas	0	0	1
Fusobacterium	0	0	1
PMMR1	0	0	1
Gaiella	0	0	1
Lysinibacillus	0	0	2
Jeotgalicoccus	0	0	1
Mycobacterium	0	0	1
Lachnoclostridium	0	0	2
Leptospira	0	0	1
Sediminibacterium	0	0	1
Aurantisolimonas	0	0	2
Rothia	0	0	1
Methylophilus	0	0	1
Conexibacter	0	0	2
Alkaliphilus	0	0	1
Turicibacter	0	0	1
Ammoniphilus	0	0	1
Legionella	0	0	1
Vermiphilaceae	0	0	1
Sporosarcina	0	0	2
Fibrella	0	0	1
Neorhizobium	0	0	1
FCPS473	0	0	1
Tissierella	0	0	1
